# Supplementary material for: Stabilizing hidden room-temperature ferroelectricity via a metastable atomic distortion pattern
Source: Nat Commun. 2020 Oct 2;11:4944. doi: 10.1038/s41467-020-18741-w (PMC7532175; doi:10.1038/s41467-020-18741-w)
Supplement: Supplementary file 3 — Source Data [file 41467_2020_18741_MOESM3_ESM.xlsx]

## Sheet: Fig. 1c
Figure 1c	DFT calculation of the energy landscape for various OOR patterns of CaTiO3
	OOR pattern	Energy
	Pnma	0
	R3c	71.9144
	R-3c	87.8606
	Imma	74.1154
	Cmcm	79.0444
	P42/mc	73.1865
	P42/nmc	81.1044
	I4/mcm	104.108
	P4/mbm	149.805
	im-3	161.537
	I4/mmm	163.001
	P4mm	346.521
	Amm2	361.887
	R3m	366.581
	Pm-3m	397.71
	--	--	--
	--	--	--
	--	--	--
	--	--	--
	--	--	--
	--	--	--
	--	--	--
	--	--	--
	--	--	--
	--	--	--

## Sheet: Fig. 1f
Figure 1f	Energy barrier between the Pnma and metastable R3c phases of CaTiO3
	OOR interpolation	Energy
	0	0
	0.1	7
	0.2	20
	0.3	40
	0.4	60
	0.5	70
	0.6	80
	0.7	93
	0.8	80
	0.9	75
	1	72

## Sheet: Fig. 2d
Figure 2d	Optical second harmonic generation signals from CaTiO3 (111) films
	angle	CTO PP	CTO PS		angle	LAO PP	LAO PS
	0	15.2857	5		0	10.6	4.2
	4	13.4286	3.42857		10	11.4	4.6
	8	12.5714	4.28571		20	16	6
	12	11.1429	9		30	8.4	4.6
	16	8.71429	8		40	9.2	4.4
	20	7.42857	10		50	4.4	3.2
	24	8.14286	14.1429		60	3.8	2.6
	28	11.7143	15.1429		70	3.8	1
	32	14.8571	15		80	3.8	4
	36	19.4286	10.4286		90	6	2.2
	40	27.5714	10.8571		100	4.4	2.6
	44	34	12.5714		110	5.2	3.4
	48	37.4286	7.14286		120	6	2.4
	52	44	3.85714		130	6.8	1.4
	56	46.4286	3.42857		140	5.2	2.4
	60	43.2857	3.57143		150	8.2	4.2
	64	48.5714	2		160	7	7
	68	45.5714	5.14286		170	6.8	2.8
	72	36	6.14286		180	6.8	3.2
	76	32.2857	9.14286		190	4	1.8
	80	19.7143	10.8571		200	6.4	2
	84	20.4286	15.1429		210	10.4	2
	88	11.4286	16.2857		220	9.2	3.2
	92	8.71429	11.5714		230	12.8	4.2
	96	7.71429	13		240	7	2.6
	100	10.2857	12		250	5	2.4
	104	13.7143	7.85714		260	4.4	2
	108	19.4286	5.14286		270	4.6	1.6
	112	19.8571	3.71429		280	6	3
	116	20.8571	2.14286		290	3.6	2.2
	120	21.2857	1.85714		300	6.4	2.6
	124	23.4286	2.42857		310	4.6	2.4
	128	18	5.71429		320	6	3.2
	132	13.7143	5.57143		330	4.2	3
	136	12.7143	9.42857		340	8.4	4.6
	140	11	12.5714		350	12.2	2.6
	144	7.85714	15.1429		360	9.4	4.8
	148	10.1429	17.1429
	152	14.1429	13.2857
	156	19.7143	14.7143
	160	28.1429	13
	164	38.2857	8.14286
	168	48.1429	5.85714
	172	57.2857	3.71429
	176	60.1429	3
	180	54.4286	3.28571
	184	54	4.28571
	188	52.8571	5.28571
	192	42.2857	9.71429
	196	31.4286	14
	200	26.1429	14.7143
	204	18.5714	20.8571
	208	13.2857	19.1429
	212	7.28571	19.8571
	216	5.57143	18.1429
	220	11.1429	13.8571
	224	12.4286	11.4286
	228	18.1429	9.57143
	232	23.7143	6.28571
	236	28.1429	2.57143
	240	27.2857	2.14286
	244	22.5714	3.42857
	248	19.1429	6.42857
	252	16	10.4286
	256	14	14.2857
	260	9.71429	14.5714
	264	6.85714	17.5714
	268	11.1429	21.4286
	272	17.4286	22.2857
	276	28.4286	15
	280	36.2857	13.4286
	284	42.5714	9.71429
	288	52.5714	6.71429
	292	60.5714	3.14286
	296	61.7143	2.14286
	300	67.1429	0.71429
	304	52.2857	3.28571
	308	54.1429	4.85714
	312	45.8571	7.14286
	316	36.7143	10
	320	27.7143	14.4286
	324	19.7143	12.5714
	328	11.5714	17.2857
	332	8.14286	11.2857
	336	5.57143	11.8571
	340	6.85714	12.1429
	344	13.2857	7.71429
	348	16.8571	3.71429
	352	13.8571	3.28571
	356	17.1429	2.57143
		--	--
		--
		--
		--
		--
		--
		--
		--
		--
		--
		--
		--
		--
		--
		--
		--
		--
		--
		--
		--
		--
		--
		--
		--
		--
		--
		--
		--
		--
		--
		--
		--
		--
		--
		--
		--
		--
		--
		--
		--
		--
		--
		--
		--
		--
		--
		--
		--
		--
		--
		--
		--
		--
		--
		--
		--
		--
		--
		--
		--
		--
		--
		--
		--
		--
		--
		--
		--
		--
		--
		--
		--
		--
		--
		--
		--
		--
		--
		--
		--
		--
		--
		--
		--
		--
		--
		--
		--
		--
		--
		--
		--
		--
		--
		--
		--
		--
		--
		--
		--
		--
		--
		--
		--
		--
		--
		--
		--
		--
		--
		--
		--
		--
		--
		--
		--
		--
		--
		--
		--
		--
		--
		--
		--
		--
		--
		--
		--
		--
		--
		--
		--
		--
		--
		--
		--
		--
		--
		--
		--
		--
		--
		--
		--
		--
		--
		--
		--
		--
		--
		--
		--
		--
		--
		--
		--
		--
		--
		--
		--
		--
		--
		--
		--
		--
		--
		--
		--
		--
		--
		--
		--
		--
		--
		--
		--
		--
		--
		--
		--
		--
		--
		--
		--
		--
		--
		--
		--
		--
		--
		--
		--
		--
		--
		--
		--
		--
		--
		--
		--
		--
		--
		--
		--
		--
		--
		--
		--
		--
		--
		--
		--
		--
		--
		--
		--
		--
		--
		--
		--
		--
		--
		--
		--
		--
		--
		--
		--
		--
		--
		--
		--
		--
		--
		--
		--
		--
		--
		--
		--
		--
		--
		--
		--
		--
		--
		--
		--
		--
		--
		--
		--
		--
		--
		--
		--
		--
		--
		--
		--
		--
		--
		--
		--
		--
		--
		--
		--
		--
		--
		--
		--
		--
		--
		--
		--
		--
		--
		--
		--
		--

## Sheet: Fig. 3d
Figure 3d	Map of OOR pattern on CaTiO3 (111) films (80 keV)
	x	y	a-a-a- pattern	a-b+a- pattern
	55	62.5	0.19365	0.80635
	91	62.5	0.30344	0.69656
	127	62.5	0.94588	0.05412
	163	62.5	0.9933	0.0067
	199	62.5	0.99294	0.00706
	235	62.5	0.99214	0.00786
	271	62.5	0.9882	0.0118
	307	62.5	0.96863	0.03137
	343	62.5	0.78812	0.21188
	379	62.5	0.94162	0.05838
	415	62.5	0.99606	0.00394
	451	62.5	0.99871	0.00129
	487	62.5	0.99725	0.00275
	523	62.5	0.99961	0.000394807
	559	62.5	1	1.49802e-06
	595	62.5	1	2.27657e-07
	631	62.5	1	3.49927e-08
	667	62.5	1	2.85974e-09
	703	62.5	1	1.63943e-09
	739	62.5	1	1.95434e-09
	775	62.5	1	2.88914e-09
	55	113.5	0.0015	0.9985
	91	113.5	0.705	0.295
	127	113.5	0.99701	0.00299
	163	113.5	0.95995	0.04005
	199	113.5	0.95593	0.04407
	235	113.5	0.87715	0.12285
	271	113.5	0.59205	0.40795
	307	113.5	0.11345	0.88655
	343	113.5	0.3217	0.6783
	379	113.5	0.9261	0.0739
	415	113.5	0.9946	0.0054
	451	113.5	0.99943	0.000567826
	487	113.5	0.99999	6.77907e-06
	523	113.5	1	4.19461e-06
	559	113.5	1	4.69537e-06
	595	113.5	1	4.3919e-07
	631	113.5	1	2.40168e-08
	667	113.5	1	8.47477e-09
	703	113.5	1	5.10172e-09
	739	113.5	1	9.14874e-09
	775	113.5	1	1.4824e-08
	55	163.5	0.99998	1.82733e-05
	91	163.5	1	3.92019e-06
	127	163.5	0.99998	2.34518e-05
	163	163.5	0.99995	4.62449e-05
	199	163.5	0.99999	1.1346e-05
	235	163.5	0.99999	5.16255e-06
	271	163.5	0.99999	5.01065e-06
	307	163.5	0.99999	5.88441e-06
	343	163.5	0.99999	1.22898e-05
	379	163.5	0.99999	1.08839e-05
	415	163.5	0.99998	2.27534e-05
	451	163.5	0.99998	1.89296e-05
	487	163.5	0.99999	9.05006e-06
	523	163.5	0.99999	7.94571e-06
	559	163.5	0.99999	6.72664e-06
	595	163.5	1	1.43115e-07
	631	163.5	1	1.14526e-07
	667	163.5	1	9.44624e-08
	703	163.5	1	9.94567e-08
	739	163.5	1	1.17601e-07
	775	163.5	1	6.89648e-08
	55	214.5	0.99919	0.000807231
	91	214.5	0.99955	0.000449992
	127	214.5	0.99935	0.00065461
	163	214.5	0.9999	9.53426e-05
	199	214.5	0.99999	9.1485e-06
	235	214.5	0.99993	7.18566e-05
	271	214.5	0.99999	6.03494e-06
	307	214.5	0.99996	3.64679e-05
	343	214.5	0.99979	0.000207716
	379	214.5	1	4.78203e-06
	415	214.5	1	6.3488e-07
	451	214.5	1	3.06559e-07
	487	214.5	1	6.59854e-07
	523	214.5	1	2.97039e-07
	559	214.5	1	1.90794e-07
	595	214.5	1	1.96723e-07
	631	214.5	1	1.37857e-07
	667	214.5	1	1.17092e-07
	703	214.5	1	9.6429e-08
	739	214.5	1	8.50939e-08
	775	214.5	1	2.72765e-07
	55	264.5	1	2.60583e-06
	91	264.5	1	2.07217e-06
	127	264.5	1	2.54899e-06
	163	264.5	1	2.36761e-06
	199	264.5	1	2.12993e-06
	235	264.5	1	3.13888e-06
	271	264.5	1	3.24357e-06
	307	264.5	0.99998	1.55089e-05
	343	264.5	1	3.96932e-06
	379	264.5	1	1.20371e-06
	415	264.5	0.99999	1.04033e-05
	451	264.5	0.99895	0.00105
	487	264.5	0.99958	0.000420489
	523	264.5	0.99996	4.25092e-05
	559	264.5	0.99999	1.34456e-05
	595	264.5	1	2.60456e-06
	631	264.5	1	7.92247e-07
	667	264.5	1	5.79447e-07
	703	264.5	0.99989	0.00010863
	739	264.5	0.99994	5.77216e-05
	775	264.5	1	3.11351e-06
	55	315.5	1	2.79659e-06
	91	315.5	1	3.21105e-06
	127	315.5	1	3.5431e-06
	163	315.5	1	2.73238e-06
	199	315.5	1	3.32136e-06
	235	315.5	1	2.15958e-06
	271	315.5	1	9.66799e-07
	307	315.5	1	9.05968e-07
	343	315.5	1	1.06383e-06
	379	315.5	1	3.31749e-07
	415	315.5	1	7.61439e-08
	451	315.5	1	2.02507e-07
	487	315.5	0.99997	2.93082e-05
	523	315.5	0.99999	6.9977e-06
	559	315.5	0.99999	5.57209e-06
	595	315.5	0.99999	7.39425e-06
	631	315.5	1	9.0214e-07
	667	315.5	1	2.39247e-07
	703	315.5	1	7.85745e-07
	739	315.5	0.99998	1.68427e-05
	775	315.5	0.99997	3.48556e-05
	55	365.5	1	2.54414e-06
	91	365.5	1	1.07334e-06
	127	365.5	1	1.13454e-06
	163	365.5	1	1.88268e-06
	199	365.5	1	2.77938e-06
	235	365.5	1	1.79288e-06
	271	365.5	1	1.41187e-06
	307	365.5	1	6.48513e-07
	343	365.5	1	2.36865e-06
	379	365.5	0.99116	0.00884
	415	365.5	0.99413	0.00587
	451	365.5	0.99986	0.000140246
	487	365.5	0.99999	7.34467e-06
	523	365.5	1	2.77424e-07
	559	365.5	1	2.45591e-07
	595	365.5	1	1.04518e-06
	631	365.5	1	2.23082e-06
	667	365.5	0.99929	0.000711336
	703	365.5	0.99879	0.00121
	739	365.5	0.99955	0.000452155
	775	365.5	0.99976	0.000239967
	55	416.5	0.99999	5.11445e-06
	91	416.5	1	3.91023e-06
	127	416.5	0.99999	6.06513e-06
	163	416.5	1	2.14736e-06
	199	416.5	1	2.49122e-06
	235	416.5	1	1.2762e-06
	271	416.5	1	4.48455e-07
	307	416.5	1	3.42134e-07
	343	416.5	0.99873	0.00127
	379	416.5	0.99931	0.00068956
	415	416.5	1	1.46917e-07
	451	416.5	1	9.53112e-08
	487	416.5	1	2.06378e-07
	523	416.5	0.99999	5.79483e-06
	559	416.5	0.99954	0.000460527
	595	416.5	0.99994	5.59837e-05
	631	416.5	1	1.77151e-06
	667	416.5	1	3.83454e-07
	703	416.5	1	2.44683e-07
	739	416.5	1	2.95851e-06
	775	416.5	0.99999	1.24612e-05
	55	466.5	0.99996	3.7356e-05
	91	466.5	0.99973	0.000267878
	127	466.5	0.99988	0.00011682
	163	466.5	0.99991	8.86931e-05
	199	466.5	0.99999	5.61972e-06
	235	466.5	0.9999	0.000102679
	271	466.5	0.84873	0.15127
	307	466.5	0.97104	0.02896
	343	466.5	0.99984	0.000155967
	379	466.5	0.99977	0.000232862
	415	466.5	0.99999	1.40176e-05
	451	466.5	1	4.003e-07
	487	466.5	1	5.1781e-07
	523	466.5	1	1.91248e-07
	559	466.5	1	7.65542e-07
	595	466.5	1	7.63773e-07
	631	466.5	1	1.33279e-06
	667	466.5	0.99991	9.14177e-05
	703	466.5	1	3.32966e-06
	739	466.5	1	1.2077e-07
	775	466.5	1	6.50441e-07
	55	517.5	0.99982	0.000178758
	91	517.5	0.99971	0.000294361
	127	517.5	0.99999	6.60018e-06
	163	517.5	0.99998	1.62907e-05
	199	517.5	1	2.11266e-06
	235	517.5	1	6.12029e-07
	271	517.5	1	9.00864e-08
	307	517.5	1	1.83317e-08
	343	517.5	1	2.97093e-08
	379	517.5	1	6.29243e-08
	415	517.5	1	7.76739e-08
	451	517.5	1	9.57693e-08
	487	517.5	1	1.15487e-07
	523	517.5	1	5.46254e-08
	559	517.5	1	9.38784e-09
	595	517.5	1	1.75993e-08
	631	517.5	1	2.74881e-08
	667	517.5	1	3.69481e-08
	703	517.5	1	1.15089e-08
	739	517.5	1	6.9577e-09
	775	517.5	1	5.22199e-09
	55	567.5	0.99509	0.00491
	91	567.5	0.94306	0.05694
	127	567.5	0.99032	0.00968
	163	567.5	0.99998	2.04302e-05
	199	567.5	1	4.90362e-07
	235	567.5	1	2.09859e-07
	271	567.5	1	1.82846e-08
	307	567.5	1	5.99846e-09
	343	567.5	1	6.03088e-09
	379	567.5	1	1.07072e-08
	415	567.5	1	4.39914e-09
	451	567.5	1	9.81225e-09
	487	567.5	1	2.52646e-08
	523	567.5	1	1.21362e-08
	559	567.5	1	5.37589e-09
	595	567.5	1	3.5171e-09
	631	567.5	1	3.4879e-09
	667	567.5	1	5.62201e-09
	703	567.5	1	7.21934e-09
	739	567.5	1	5.50657e-09
	775	567.5	1	7.25905e-09
	55	618.5	0.3121	0.6879
	91	618.5	0.08631	0.91369
	127	618.5	0.98281	0.01719
	163	618.5	0.99936	0.000635676
	199	618.5	0.99999	9.57819e-06
	235	618.5	1	8.80206e-08
	271	618.5	1	3.24395e-09
	307	618.5	1	2.45564e-09
	343	618.5	1	8.70975e-10
	379	618.5	1	4.80123e-10
	415	618.5	1	4.24696e-10
	451	618.5	1	1.78699e-09
	487	618.5	1	2.59746e-09
	523	618.5	1	2.82627e-09
	559	618.5	1	8.29142e-10
	595	618.5	1	8.21025e-10
	631	618.5	1	5.63991e-10
	667	618.5	1	1.57933e-09
	703	618.5	1	1.96376e-09
	739	618.5	1	1.43298e-09
	775	618.5	1	7.57049e-10
	55	668.5	8.81198e-06	0.99999
	91	668.5	0.000433624	0.99957
	127	668.5	0.04974	0.95026
	163	668.5	1	6.03834e-07
	199	668.5	1	1.24599e-08
	235	668.5	1	2.89733e-09
	271	668.5	1	9.2344e-10
	307	668.5	1	2.6232e-09
	343	668.5	1	1.29382e-09
	379	668.5	1	7.87617e-10
	415	668.5	1	2.18816e-10
	451	668.5	1	3.01958e-10
	487	668.5	1	6.2369e-10
	523	668.5	1	1.49716e-09
	559	668.5	1	6.12694e-10
	595	668.5	1	1.42454e-09
	631	668.5	1	4.23063e-09
	667	668.5	1	3.91971e-08
	703	668.5	1	4.66862e-08
	739	668.5	1	2.00024e-08
	775	668.5	1	4.63642e-09
	55	719.5	0.46809	0.53191
	91	719.5	0.9994	0.000602758
	127	719.5	1	1.57731e-06
	163	719.5	1	2.87664e-09
	199	719.5	1	3.4629e-09
	235	719.5	1	1.29226e-09
	271	719.5	1	1.81737e-09
	307	719.5	1	1.42381e-09
	343	719.5	1	1.11667e-09
	379	719.5	1	1.09441e-09
	415	719.5	1	9.1756e-10
	451	719.5	1	9.38338e-10
	487	719.5	1	1.19745e-09
	523	719.5	1	1.48235e-09
	559	719.5	1	7.64515e-10
	595	719.5	1	5.20267e-10
	631	719.5	1	4.88278e-10
	667	719.5	1	6.92566e-09
	703	719.5	1	3.1647e-08
	739	719.5	1	2.86433e-08
	775	719.5	1	1.45747e-08
	55	769.5	0.02078	0.97922
	91	769.5	0.99991	9.01959e-05
	127	769.5	1	1.68276e-07
	163	769.5	1	2.19026e-09
	199	769.5	1	1.64497e-09
	235	769.5	1	1.22244e-09
	271	769.5	1	2.65709e-09
	307	769.5	1	3.59048e-09
	343	769.5	1	1.51008e-09
	379	769.5	1	1.91712e-09
	415	769.5	1	9.53558e-10
	451	769.5	1	3.67353e-09
	487	769.5	1	2.95319e-09
	523	769.5	1	2.9134e-09
	559	769.5	1	2.92709e-09
	595	769.5	1	5.15581e-08
	631	769.5	1	4.56406e-06
	667	769.5	0.99984	0.000164003
	703	769.5	0.99865	0.00135
	739	769.5	0.99999	1.33852e-05
	775	769.5	1	1.61915e-07
	--	--	--
	--	--	--
	--	--	--
	--	--	--
	--
	--

## Sheet: Fig. 3e
Figure 3e	Map of polarization on CaTiO3 (111) films (80 keV)
	x	y	polarization x	polarization y
	57.2236	42.466	9.36501	5.10385
	93.7475	42.8588	8.63671	3.79406
	130.47	43.4574	14.6703	3.40015
	167.846	43.7398	48.2774	-1.6523
	204.117	44.2984	54.9745	-1.46191
	239.432	44.6103	39.3716	-0.62629
	275.172	44.6285	39.4314	-3.17447
	310.721	44.4617	31.4887	-6.63079
	346.565	44.4653	32.5734	-5.44851
	382.446	44.7308	26.9798	0.49079
	418.994	45.1046	35.1987	7.38735
	455.348	45.5058	35.4319	10.5056
	491.154	45.6679	12.6281	4.98054
	527.95	46.4151	25.743	9.85132
	564.273	44.9866	6.42392	-7.0987
	600.068	44.4308	6.80848	-8.51216
	635.895	43.4367	5.91207	-11.0346
	671.56	44.0174	6.22484	-1.12103
	706.414	42.8416	-1.48881	-7.77738
	742.558	43.4749	0.38046	-2.07531
	777.83	44.3773	0.56428	5.44353
	58.132	94.5125	7.33487	4.74027
	95.3778	94.9714	14.2197	3.36719
	131.89	95.5891	36.5077	4.37553
	168.83	96.2406	50.2473	5.2603
	204.202	96.5808	39.1559	6.04857
	240.059	96.6462	38.2787	3.98708
	275.883	96.9658	46.7148	10.807
	311.196	96.3296	31.1654	3.24257
	346.766	96.5941	23.2736	9.86621
	383.076	96.6612	22.5307	11.6629
	419.404	96.8563	22.0521	14.8446
	455.725	96.7663	19.2182	7.69288
	492.298	97.0596	17.3609	3.4551
	528.106	96.9354	4.71191	-2.48699
	563.887	96.357	1.11847	-9.49869
	599.729	95.8587	2.27802	-11.7179
	634.928	95.4317	-0.74325	-9.02715
	670.768	96.2379	-1.53804	3.38817
	706.76	96.0937	0.63556	3.96776
	742.469	96.0602	1.04959	1.02958
	778.766	95.9617	7.82782	-1.44427
	59.0792	145.614	11.0167	-1.37383
	96.9716	146.448	52.2986	0.83164
	133.494	147.453	57.6353	7.76173
	168.838	147.286	46.0204	-4.66859
	204.464	147.503	40.3232	-8.95831
	240.096	147.46	29.3438	-10.0329
	276.081	147.607	38.0857	-4.39578
	311.668	147.704	22.6264	4.74003
	347.948	147.882	26.8188	11.1262
	384.61	148.157	24.1232	11.5412
	420.358	148.071	9.49288	2.69973
	456.938	148.496	8.15788	5.10163
	492.936	148.457	3.29937	-0.86536
	528.994	147.985	5.40174	-8.40647
	564.22	146.744	0.41311	-19.0689
	599.968	146.918	2.87705	-14.8094
	635.423	146.879	-0.05186	-10.7402
	670.457	146.932	-6.15819	-7.34265
	707.054	146.529	3.32397	-10.9533
	743.431	146.185	5.57467	-15.7119
	778.558	147.168	-0.06101	-7.10545
	60.8268	198.088	35.2233	-3.54786
	98.4011	198.64	63.0243	3.09257
	134.489	199.432	61.3325	10.7571
	170.326	199.298	57.2721	7.09305
	205.602	199.25	42.0217	4.0853
	241.718	199.728	52.0174	11.4693
	276.535	199.776	32.3426	18.5736
	312.627	199.33	30.8795	19.7883
	348.485	199.498	26.4945	25.642
	385.315	199.927	18.5515	25.7051
	421.631	199.773	11.1809	14.0264
	457.268	199.435	2.99993	0.10067
	493.072	198.492	-0.31046	-10.196
	529.173	198.454	6.94721	-10.3459
	564.794	198.528	4.0048	-7.84734
	599.973	198.078	2.0914	-10.0868
	635.759	197.861	0.09298	-12.2693
	671.271	198.37	-0.15223	-8.31437
	707.455	198.026	3.43242	-11.7521
	743.044	198.496	1.87947	-7.53796
	778.929	197.741	0.39798	-9.59229
	62.6781	249.91	47.357	2.48636
	98.7325	250.157	43.0304	7.65347
	134.035	249.815	31.8523	3.56777
	169.631	249.843	28.4016	1.9383
	205.754	250.13	29.3292	6.14911
	241.361	250.186	28.5043	11.7229
	276.745	249.76	18.586	9.2178
	312.667	250.111	6.77289	16.5075
	349.55	249.767	12.1079	9.53965
	386.172	250.284	2.35601	14.8494
	422.273	250.205	0.59389	2.31908
	458.383	249.528	0.3415	-8.49903
	493.23	248.75	-5.78983	-15.4496
	529.094	248.893	3.02682	-11.5263
	564.936	248.719	2.80083	-10.8726
	600.695	249.194	2.51842	-7.6044
	636.359	249.164	1.74693	-9.904
	672.09	249.063	3.61325	-12.2255
	707.187	249.658	-4.14305	-8.19638
	742.59	248.356	-7.44628	-16.5612
	778.864	250.012	-4.58156	1.03195
	63.7019	300.955	36.032	0.63428
	100.547	301.345	43.8187	4.96458
	136.463	301.603	50.6607	12.9254
	171.79	301.676	36.7791	18.3407
	207.722	301.877	34.744	20.2515
	243.378	301.66	21.1908	12.0529
	280.1	301.736	41.8894	11.6027
	316.126	301.956	29.531	13.6235
	351.94	301.926	24.4958	9.50463
	388.176	301.958	7.92044	5.03199
	423.897	300.417	4.85998	-7.11305
	459.445	300.315	5.8179	-9.09219
	494.457	300.194	1.21636	-9.23847
	529.849	299.918	0.24506	-9.18283
	565.644	300.118	0.77681	-5.38841
	601.767	300.936	4.1022	-0.22583
	638.031	300.239	6.81197	-10.1615
	673.347	300.061	4.65761	-14.2536
	708.587	299.574	-0.74197	-18.7614
	744.181	300.354	-3.38454	-11.6296
	780.487	301.289	0.02774	-1.27374
	64.3319	351.085	27.2957	-0.77483
	100.509	351.584	23.4839	6.77342
	135.826	351.707	15.4474	12.9641
	171.849	351.595	10.1438	14.8491
	207.862	351.77	10.2423	15.6661
	244.343	352.086	1.09424	6.14384
	280.17	352.065	-0.61731	-15.2097
	316.039	352.99	-12.8258	-6.3182
	352.369	351.902	0.01986	-8.40215
	388.253	352.111	0.16968	-3.95842
	423.499	351.078	-4.31743	-9.06799
	459.58	351.623	1.73784	-0.84435
	495.148	351.319	1.81262	-1.63282
	530.231	351.366	-3.7321	0.18715
	566.462	350.955	0.72552	-3.38817
	602.599	351.102	4.6559	-4.28611
	638.612	350.907	4.72233	-10.0525
	674.095	350.572	2.49568	-16.6136
	709.487	351.145	-1.34102	-13.418
	744.498	351.63	-9.04447	-10.7645
	780.569	351.024	-4.80117	-14.5821
	65.6072	402.056	23.6168	2.12668
	101.305	402.725	17.5287	18.3302
	136.952	402.712	11.8374	23.9198
	173.099	402.342	17.4661	21.2797
	209.419	402.606	14.9349	20.9553
	246.137	402.704	19.0548	9.00812
	281.952	402.454	15.3714	-7.05061
	317.342	402.701	-0.28988	-2.60225
	352.845	401.746	-1.14173	-8.23364
	388.157	401.505	-3.32136	-7.16361
	423.937	400.824	-0.66732	-10.4001
	459.488	401.799	-1.8478	-0.15452
	495.58	401.255	3.30355	-4.11535
	530.557	401.247	-4.22405	-5.54239
	566.175	401.015	-4.44715	-8.08141
	602.599	402.192	0.92489	0.45272
	638.904	401.866	5.29464	-4.62416
	673.593	401.729	-5.94509	-7.96161
	709.748	401.725	-0.56329	-10.4439
	745.147	402.076	-5.96097	-10.5694
	781.302	401.601	-1.41727	-13.6656
	65.6666	452.204	15.8364	1.94504
	101	452.285	8.58225	7.14807
	136.24	452.495	-5.31946	9.33765
	172.976	452.675	10.8998	7.63626
	208.594	452.598	-19.2784	2.97354
	245.207	452.699	-6.71019	-0.46038
	281.418	453.127	-7.03474	0.19802
	317.178	452.684	-7.10975	-1.14107
	352.253	452.145	-9.21829	-0.29045
	388.086	451.722	-3.98045	-1.56366
	424.148	451.852	-1.56486	-0.28531
	459.49	452.167	-3.73008	2.0212
	496.084	451.845	3.87507	-1.33642
	531.111	451.724	-1.12066	-2.99807
	567.11	451.72	0.69818	-3.71347
	603.09	451.831	1.93234	-3.50111
	638.222	452.254	-2.4903	-1.26478
	674.232	451.383	-2.24422	-9.38349
	709.667	451.806	-5.34884	-7.52014
	745.524	451.959	-5.81323	-8.06961
	781.226	452.244	-6.4735	-3.79947
	66.2837	500.928	18.9765	-4.40224
	101.889	500.887	24.5327	-4.24816
	137.621	501.007	6.6498	-5.4882
	173.815	501.316	11.6391	-6.16234
	209.131	501.426	-14.016	-8.12973
	245.381	501.766	-0.62998	-1.45674
	281.435	500.724	-2.60848	-9.55676
	317.385	500.831	0.18786	-6.20537
	352.878	500.551	-0.59501	-5.51274
	387.948	500.563	-4.38471	-4.79796
	423.729	500.013	-4.51256	-10.578
	459.648	500.722	-2.04373	-6.35982
	495.408	500.206	-1.52249	-11.714
	530.825	500.566	-4.65276	-7.56278
	566.461	500.354	-4.72838	-8.65049
	601.413	501.091	-12.3105	-3.16964
	637.401	500.865	-9.11414	-5.51847
	673.2	500.965	-11.9449	-4.40267
	709.834	501.134	-5.39979	-2.95804
	745.304	501.043	-9.41715	-4.42805
	780.984	500.643	-10.687	-7.87221
	66.29	549.605	27.8992	8.90136
	102.669	549.759	20.7072	1.94258
	138.562	550.361	7.46991	3.93923
	173.864	550.727	-10.5665	8.41478
	209.486	550.608	-12.0756	2.37312
	245.605	550.021	-5.58096	-0.71957
	281.332	549.603	-2.11412	-0.99526
	316.951	549.192	-2.32844	-1.86319
	352.686	549.248	2.75075	-0.70793
	387.847	549.055	-3.57845	-4.13459
	423.778	549.088	-1.47081	-7.24062
	459.618	548.893	1.00467	-11.6045
	495.313	548.612	0.14482	-15.4884
	531.237	548.229	1.91159	-17.2742
	566.689	548.806	1.81545	-11.3446
	601.27	549.817	-11.0253	-2.12319
	638.511	549.692	-0.16399	-3.61812
	673.79	549.731	-6.34604	-3.61324
	710.064	549.843	-3.95985	-2.33039
	745.574	549.962	-6.71704	-1.38001
	781.233	549.888	-6.14209	-0.4918
	65.6976	598.124	32.4072	16.5551
	101.564	598.503	5.37984	16.8129
	137.697	598.831	9.0973	19.1717
	173.396	598.558	-3.08854	6.44733
	209.053	598.174	-1.5704	5.61435
	244.018	598.162	-5.38999	9.32062
	280.237	597.578	-3.14224	6.71549
	315.715	597.515	-4.03213	6.98693
	351.614	597.943	-0.22775	9.63643
	387.096	598.059	-4.76296	8.08607
	423.225	597.519	1.84116	-1.02064
	457.965	597.893	-8.80801	-1.9472
	494.186	597.813	-4.36031	-4.3931
	529.143	597.881	-11.2703	-4.24453
	565.04	597.207	-9.45098	-9.49502
	600.561	598.326	-11.5559	1.49939
	636.447	596.896	-9.97079	-11.0148
	672.33	598.345	-14.2339	-0.23042
	708.011	598.801	-17.9459	2.17395
	744.014	598.36	-16.3043	-2.2644
	781.105	597.869	-6.69389	-4.60258
	65.6919	646.42	23.7249	21.4102
	100.78	646.823	-10.1011	20.412
	136.638	646.785	-1.2383	7.80056
	172.648	645.952	1.53361	1.42627
	208.219	646.04	1.94695	4.94118
	243.802	645.658	5.46223	6.93097
	278.899	645.891	-1.84789	12.0213
	314.124	645.904	-6.39583	11.2843
	349.79	645.767	-6.89851	9.25005
	386.243	645.865	0.40855	8.62987
	421.856	645.814	1.31995	7.32403
	457.626	645.682	0.21514	5.3603
	493.911	645.655	2.64687	1.96602
	529.7	645.214	2.93083	-3.88132
	564.991	645.107	-1.87548	-5.3018
	600.735	645.904	-3.8685	1.03003
	636.214	646.551	-5.77082	6.35275
	671.887	646.042	-9.40474	1.50079
	708.081	646.058	-6.79583	0.28534
	744.215	646.394	-3.41811	1.93918
	780.849	646.422	0.41184	3.0556
	64.6953	693.597	24.1095	10.6705
	99.9162	693.827	1.96369	4.62153
	135.135	693.443	1.44946	-0.57045
	170.649	692.871	0.98689	-5.55996
	206.637	693.221	4.90239	-0.40075
	242.469	693.536	7.23393	3.86248
	277.818	692.85	1.84352	-0.24718
	313.316	693.307	1.05996	3.45391
	348.664	693.209	-5.23704	1.65147
	384.661	693.091	-0.4883	0.35237
	420.462	693.404	-0.9767	3.25948
	455.655	693.503	-4.67948	5.17145
	491.577	693.827	-4.06787	6.66954
	527.764	693.254	-0.24214	-0.27283
	563.691	692.763	-0.82311	-5.41314
	597.856	693.305	-15.4609	-1.01535
	634.584	693.186	-7.59411	-3.04417
	670.604	693.025	-10.4539	-5.98254
	707.092	692.846	-6.17964	-8.71077
	742.619	694.168	-7.10033	2.07907
	778.836	693.284	-6.15744	-4.24246
	63.0123	742.49	-0.59525	8.03747
	99.1139	742.438	4.55502	6.18911
	133.72	741.908	-2.57548	3.35759
	170.321	741.806	11.6065	4.61153
	204.892	741.636	2.71385	3.76193
	240.694	741.826	2.59904	6.18626
	276.471	741.638	0.12551	4.63343
	313.191	742.019	8.10688	6.88614
	348.086	741.532	-1.46001	1.0882
	384.152	741.401	3.8192	-1.49903
	419.279	741.95	-2.03906	3.1973
	455.674	742.071	4.06376	4.19831
	491.681	742.034	5.67967	3.1531
	527.966	741.739	11.0955	-0.88902
	562.245	741.863	-3.99243	-1.35517
	597.591	741.424	-7.58219	-4.62528
	633.408	742.209	-7.82072	2.21879
	670.304	742.032	-1.47363	-0.76354
	706.528	742.139	1.87272	0.13017
	741.959	742.837	-4.61297	8.47505
	776.785	742.956	-15.6779	11.4587
	61.8925	789.524	0.29377	-1.50316
	97.5739	789.69	0.97796	-2.86796
	132.647	789.612	-0.43948	-1.79296
	168.315	789.431	1.50197	-1.30681
	204.265	789.278	2.49079	-1.79518
	239.854	789.638	2.47307	1.7427
	275.685	790.03	1.12462	4.74851
	311.726	789.881	2.02094	1.91059
	347.565	789.792	2.04833	-1.44883
	383.691	789.872	4.35347	-3.13731
	418.843	790.136	1.20074	-1.32528
	454.479	790.298	0.64242	1.07676
	490.543	790.315	2.29369	0.79914
	525.295	790.279	-4.04484	-0.43443
	560.677	790.497	-10.5008	1.22272
	597.084	790.355	-4.48532	-1.31383
	632.924	790.512	-4.3177	-1.28375
	668.59	790.526	-10.9781	-1.55636
	705.073	790.276	-6.97791	-2.17458
	741.133	790.603	-8.52903	3.12868
	777.252	790.583	-5.99071	4.14565

## Sheet: Fig. 3h
Figure 3h	Map of OOR pattern on CaTiO3 (111) films (200 keV)
	x	y	a-a-a- pattern	a-b+a- pattern
	52.5	60.5	2.55673e-06	1
	88.5	60.5	4.35584e-07	1
	123.5	60.5	2.07357e-06	1
	159.5	60.5	4.99079e-06	0.99999
	194.5	60.5	6.52952e-06	0.99999
	230.5	60.5	7.36167e-06	0.99999
	265.5	60.5	6.29188e-06	0.99999
	301.5	60.5	2.89649e-05	0.99997
	336.5	60.5	0.000150022	0.99985
	372.5	60.5	0.000473075	0.99953
	407.5	60.5	0.02182	0.97818
	443.5	60.5	0.14977	0.85023
	478.5	60.5	0.95959	0.04041
	52.5	109.5	0.000130838	0.99987
	88.5	109.5	0.000169056	0.99983
	123.5	109.5	0.000250477	0.99975
	159.5	109.5	0.000100164	0.9999
	194.5	109.5	3.44412e-05	0.99997
	230.5	109.5	4.8168e-05	0.99995
	265.5	109.5	0.00076654	0.99923
	301.5	109.5	0.00165	0.99835
	336.5	109.5	0.00226	0.99774
	372.5	109.5	0.000431	0.99957
	407.5	109.5	0.000278888	0.99972
	443.5	109.5	0.00806	0.99194
	478.5	109.5	0.98904	0.01096
	52.5	157.5	0.000188012	0.99981
	88.5	157.5	6.35427e-05	0.99994
	123.5	157.5	6.63842e-05	0.99993
	159.5	157.5	4.93496e-05	0.99995
	194.5	157.5	0.000152879	0.99985
	230.5	157.5	0.00059193	0.99941
	265.5	157.5	0.00127	0.99873
	301.5	157.5	0.0091	0.9909
	336.5	157.5	0.01228	0.98772
	372.5	157.5	0.00771	0.99229
	407.5	157.5	0.02833	0.97167
	443.5	157.5	0.53541	0.46459
	478.5	157.5	0.99996	4.2986e-05
	52.5	206.5	0.00171	0.99829
	88.5	206.5	0.000887268	0.99911
	123.5	206.5	0.00147	0.99853
	159.5	206.5	0.000195193	0.9998
	194.5	206.5	0.000172247	0.99983
	230.5	206.5	0.00074617	0.99925
	265.5	206.5	0.000905181	0.99909
	301.5	206.5	0.00143	0.99857
	336.5	206.5	0.00241	0.99759
	372.5	206.5	0.01551	0.98449
	407.5	206.5	0.47745	0.52255
	443.5	206.5	0.9996	0.000396321
	478.5	206.5	1	5.32828e-07
	52.5	254.5	0.000129321	0.99987
	88.5	254.5	0.000165843	0.99983
	123.5	254.5	0.000267078	0.99973
	159.5	254.5	0.00018592	0.99981
	194.5	254.5	0.000163219	0.99984
	230.5	254.5	0.0006393	0.99936
	265.5	254.5	0.00071343	0.99929
	301.5	254.5	0.00523	0.99477
	336.5	254.5	0.02652	0.97348
	372.5	254.5	0.74826	0.25174
	407.5	254.5	0.99966	0.000343226
	443.5	254.5	1	2.68368e-07
	478.5	254.5	1	8.9564e-09
	52.5	303.5	0.00433	0.99567
	88.5	303.5	0.00252	0.99748
	123.5	303.5	0.00157	0.99843
	159.5	303.5	0.00387	0.99613
	194.5	303.5	0.00996	0.99004
	230.5	303.5	0.02077	0.97923
	265.5	303.5	0.01004	0.98996
	301.5	303.5	0.02991	0.97009
	336.5	303.5	0.25164	0.74836
	372.5	303.5	0.99865	0.00135
	407.5	303.5	1	8.66149e-07
	443.5	303.5	1	2.21154e-08
	478.5	303.5	1	1.3312e-09
	52.5	351.5	0.00188	0.99812
	88.5	351.5	0.00114	0.99886
	123.5	351.5	0.000262457	0.99974
	159.5	351.5	0.000727039	0.99927
	194.5	351.5	0.00113	0.99887
	230.5	351.5	0.00291	0.99709
	265.5	351.5	0.0011	0.9989
	301.5	351.5	0.03165	0.96835
	336.5	351.5	0.94871	0.05129
	372.5	351.5	1	1.94045e-06
	407.5	351.5	1	5.69364e-08
	443.5	351.5	1	1.29637e-09
	478.5	351.5	1	2.49747e-10
	52.5	400.5	0.00631	0.99369
	88.5	400.5	0.00415	0.99585
	123.5	400.5	0.00812	0.99188
	159.5	400.5	0.00989	0.99011
	194.5	400.5	0.01262	0.98738
	230.5	400.5	0.01978	0.98022
	265.5	400.5	0.12314	0.87686
	301.5	400.5	0.94247	0.05753
	336.5	400.5	1	4.03344e-06
	372.5	400.5	1	1.27689e-07
	407.5	400.5	1	3.46934e-09
	443.5	400.5	1	2.30807e-10
	478.5	400.5	1	7.7738e-11
	52.5	448.5	0.000850673	0.99915
	88.5	448.5	0.000471348	0.99953
	123.5	448.5	0.00193	0.99807
	159.5	448.5	0.00732	0.99268
	194.5	448.5	0.02289	0.97711
	230.5	448.5	0.05843	0.94157
	265.5	448.5	0.70165	0.29835
	301.5	448.5	0.99996	4.48332e-05
	336.5	448.5	1	3.479e-07
	372.5	448.5	1	6.63955e-09
	407.5	448.5	1	6.85466e-10
	443.5	448.5	1	1.5849e-10
	478.5	448.5	1	7.47251e-11

## Sheet: Fig. 3i
Figure 3i	Map of polarization on CaTiO3 (111) films (200 keV)
	x	y	polarization x	polarization y
	55.0645	37.9536	10.3157	9.7255
	89.37	37.8348	-4.25262	1.12614
	124.521	37.7438	-2.83193	-1.89897
	159.175	38.0303	-8.48131	0.66942
	195.042	38.2855	-2.74609	5.42606
	230.702	37.9077	9.13984	-0.42651
	265.794	38.2769	1.17589	6.5719
	300.903	38.4077	-1.74272	11.9025
	336.536	37.9451	-0.37297	4.58886
	371.812	38.1168	1.4371	6.89504
	407.219	38.3974	0.73626	10.4805
	442.061	38.6484	-3.3063	13.1715
	477.417	38.6333	-8.60342	12.4599
	512.784	38.1169	-3.58757	4.00738
	54.3533	85.8912	3.70147	6.25384
	90.0264	86.0868	6.04607	2.34529
	125.495	86.6001	0.18851	5.95244
	159.942	86.4969	-3.19777	2.15988
	195.321	86.6325	-3.98559	-1.18711
	230.069	87.5245	-6.8647	7.92114
	266.216	87.2712	6.14314	5.96701
	300.724	86.576	-3.48337	-2.05487
	335.838	86.9499	-8.41635	2.41305
	371.066	87.5165	-10.9368	6.47132
	406.388	88.0726	-13.4518	11.7083
	441.519	87.716	-10.7902	9.08255
	477.122	87.4587	-12.2533	7.5928
	511.979	88.7671	-8.19347	28.501
	54.9765	134.376	7.87483	5.8129
	90.2534	134.562	0.99702	6.35384
	124.773	135.06	-12.5335	8.44535
	161.622	135.369	10.0443	4.10356
	196.362	135.405	1.74974	-2.32659
	231.331	135.537	4.55361	-1.54589
	266.401	135.796	2.23435	1.0235
	301.773	136.739	1.27082	13.2155
	337.419	136.669	8.77434	9.03261
	372.343	136.352	4.78994	0.47833
	407.03	137.008	-6.65227	9.7529
	442.677	136.941	-0.86538	9.6996
	477.357	136.767	-7.78439	9.26594
	512.8	136.927	4.16832	18.0807
	55.0595	183.089	0.10745	5.40681
	90.279	183.469	-0.46219	7.69867
	126.066	183.359	8.09821	1.51513
	160.522	183.575	-2.32349	0.78801
	196.017	183.773	-5.20148	-1.58886
	231.208	184.142	-4.30121	-0.89617
	266.699	184.525	-8.61564	2.53536
	301.737	184.854	-5.05361	2.50369
	337.214	186.038	0.43847	13.7884
	371.658	185.77	-18.1024	3.43675
	406.895	186.28	-10.5474	8.28075
	442.107	186.42	-10.2733	11.3729
	477.248	185.985	-7.57238	9.90827
	512.103	185.096	-8.86536	6.11244
	55.1647	232.323	-0.94693	8.85014
	89.9318	232.274	-5.51282	4.1504
	124.983	231.945	-11.343	-4.37054
	161.687	232.584	13.2421	2.01292
	195.926	232.932	-7.06176	7.89337
	231.49	233.324	-1.50018	11.0731
	266.973	233.868	-6.76552	11.7644
	302.274	233.861	-2.69368	6.71474
	337.581	234.181	-1.5408	7.00273
	373.177	234.115	5.07223	1.71701
	407.962	234.817	3.46736	7.46026
	442.916	236.412	-1.05825	30.6358
	477.587	235.227	-1.45239	19.6928
	512.738	237.081	2.16902	23.5195
	54.9007	280.347	-1.42217	-4.91974
	90.2667	280.749	-0.28814	-1.11102
	126.185	281.224	7.85526	1.10289
	161.034	281.438	-0.96668	1.72843
	195.639	281.453	-13.8261	1.19998
	231.965	281.981	3.94363	5.63819
	267.265	282.089	1.50995	1.05589
	302.191	282.278	-5.88026	1.12752
	337.382	282.953	-13.0456	10.0976
	372.709	283.162	-10.2114	8.14201
	407.975	283.241	-6.67095	6.13865
	442.275	282.659	-13.6388	0.16277
	477.416	284.404	-2.68131	13.5
	512.107	285.631	-1.85985	23.7573
	54.8718	329.695	-2.75297	0.94913
	90.2258	330.11	-1.14856	4.87073
	125.993	329.636	3.57457	-3.97977
	160.83	330.724	-7.73453	9.88052
	196.622	330.799	0.83152	6.97791
	231.637	330.706	0.71425	1.54767
	267.167	331.29	-4.54395	8.29831
	303.321	331.072	8.31605	2.87713
	338.263	331.205	1.24732	1.66208
	373.776	331.751	3.51017	8.82688
	408.13	332.066	-4.82259	15.3151
	443.321	333.318	-0.75927	15.939
	477.885	333.859	-0.46882	21.4821
	511.992	332.6	-1.68821	14.0934
	55.6049	378.18	7.0458	-3.05428
	90.3502	379.098	-4.22972	4.70142
	126.231	379.826	-1.3123	9.18162
	161.611	379.637	6.23232	3.89421
	197.058	379.814	2.02211	6.41156
	232.154	380.031	1.84624	6.53724
	267.916	380.134	3.84907	5.34655
	302.553	380.287	-2.97613	5.63914
	338.578	380.906	4.99834	13.7903
	374.256	380.401	12.0054	10.2292
	408.414	379.619	-0.23911	2.825
	442.998	381.683	-2.20279	19.1867
	477.094	381.206	-5.32811	15.8096
	512.15	382.234	-0.76943	22.5565
	55.3295	427.518	-4.10946	-0.34987
	91.2825	428.063	8.42602	1.39614
	126.271	429.026	-2.23255	10.7356
	162.145	429.014	7.37201	7.89884
	197.164	429.422	-1.33721	11.9949
	232.397	429.303	6.10718	9.7113
	267.614	429.034	1.96352	4.3995
	302.838	429.694	4.27257	14.5811
	337.88	429.199	0.4547	12.4969
	372.402	429.198	-3.60355	9.12185
	407.447	430.025	-3.81395	17.8008
	442.743	429.841	-0.41471	17.7014
	477.396	430.359	-0.36438	22.1812
	512.18	429.606	1.45093	17.7249
	54.882	476.322	-15.9413	-4.67583
	91.0081	477.295	-7.88038	5.54023
	126.942	477.955	1.34355	9.27991
	162.385	477.536	1.29451	-0.23244
	197.391	477.599	-3.04472	-0.58266
	232.891	478.748	-0.6453	16.0083
	267.762	479.042	-3.88551	21.7765
	302.049	478.21	-10.5653	16.0559
	337.39	478.071	-3.65857	10.1768
	372.02	478.961	-4.78656	19.2599
	407.403	478.288	-1.81165	16.1211
	441.984	479.365	-2.51922	24.1007
	477.31	478.429	-0.80718	19.0606
	512.346	479.205	2.57342	24.6756
	56.3087	525.549	4.22709	2.56245
	91.4718	526.242	-3.72674	8.21627
	127.514	525.999	7.86287	1.78209
	162.15	525.956	-7.57936	-0.81136
	197.876	526.992	-2.69349	11.7339
	232.77	526.48	-1.67295	4.27366
	267.241	526.1	-12.9434	5.84511
	302.256	527.177	-4.21738	13.091
	337.162	526.707	-3.20876	12.555
	371.862	526.259	-1.17898	10.8757
	406.84	526.346	-1.79222	13.1674
	441.815	527.601	-2.20638	21.6241
	477.051	527.825	0.25575	23.1435
	511.36	527.458	-2.10699	21.4725

## Sheet: Fig. 4a,b
Figure 4a,b	Switching spectroscopy PFM measurement on CaTiO3 (111) film
	Bias voltage	PFM phase	PFM amplitude
	3.968	85.287	1.31724e-10
	3.904	86.182	1.34126e-10
	3.84	84.542	1.26693e-10
	3.776	85.26	1.29339e-10
	3.712	84.991	1.30087e-10
	3.648	83.93	1.29739e-10
	3.584	82.973	1.24674e-10
	3.52	86.238	1.2276e-10
	3.456	87.433	1.20532e-10
	3.392	86.609	1.25423e-10
	3.328	84.779	1.16459e-10
	3.264	83.422	1.16389e-10
	3.2	86.386	1.1914e-10
	3.136	85.95	1.13622e-10
	3.072	83.794	1.11673e-10
	3.008	85.396	1.1397e-10
	2.944	86.694	1.14022e-10
	2.88	83.724	1.10002e-10
	2.816	80.739	1.12438e-10
	2.752	83.749	1.04328e-10
	2.688	85.111	1.15136e-10
	2.624	82.676	1.03335e-10
	2.56	84.937	1.03562e-10
	2.496	84.46	1.01943e-10
	2.432	81.671	1.01995e-10
	2.368	83.015	9.90886e-11
	2.304	82.649	9.77832e-11
	2.24	84.673	1.01229e-10
	2.176	80.771	1.03649e-10
	2.112	82.618	1.00168e-10
	2.048	84.198	9.82183e-11
	1.984	85.186	9.61819e-11
	1.92	82.588	9.47024e-11
	1.856	81.233	9.32404e-11
	1.792	83.498	9.24049e-11
	1.728	84.661	9.18654e-11
	1.664	82.679	9.29619e-11
	1.6	84.812	8.92197e-11
	1.536	82.269	9.27356e-11
	1.472	83.214	9.46154e-11
	1.408	81.462	9.20568e-11
	1.344	81.425	9.11169e-11
	1.28	83.407	8.6226e-11
	1.216	82.518	8.63827e-11
	1.152	82.934	8.81058e-11
	1.088	83.709	8.69048e-11
	1.024	82.483	8.13525e-11
	0.96	85.165	8.17006e-11
	0.896	83.034	7.87417e-11
	0.832	81.311	7.91072e-11
	0.768	80.617	8.00819e-11
	0.704	81.961	8.36326e-11
	0.64	81.794	8.10566e-11
	0.576	81.541	8.19095e-11
	0.512	78.535	7.8237e-11
	0.448	82.089	8.2188e-11
	0.384	82.208	8.08478e-11
	0.32	80.369	8.81928e-11
	0.256	81.709	8.52339e-11
	0.192	82.044	8.45551e-11
	0.128	81.229	8.3389e-11
	0.064	81.139	8.50599e-11
	0	82.527	8.64175e-11
	-0.064	81.208	8.25883e-11
	-0.128	84.988	8.52687e-11
	-0.192	82.771	8.35978e-11
	-0.256	84.574	8.20139e-11
	-0.32	85.087	8.43463e-11
	-0.384	83.147	8.00819e-11
	-0.448	81.314	8.46073e-11
	-0.512	81.629	8.53035e-11
	-0.576	82.812	7.92813e-11
	-0.64	81.311	7.33635e-11
	-0.704	82.724	7.22321e-11
	-0.768	80.56	7.74189e-11
	-0.832	82.194	7.20407e-11
	-0.896	83.088	7.14663e-11
	-0.96	84.857	7.17796e-11
	-1.024	82.373	6.93603e-11
	-1.088	81.633	6.88903e-11
	-1.152	80.014	5.95262e-11
	-1.216	79.936	5.60974e-11
	-1.28	77.284	5.90215e-11
	-1.344	78.182	4.99707e-11
	-1.408	78.926	4.09548e-11
	-1.472	71.235	3.9893e-11
	-1.536	75.841	3.95275e-11
	-1.6	65.506	3.77e-11
	-1.664	60.977	2.91539e-11
	-1.728	44.253	2.47678e-11
	-1.792	29.6881	2.04687e-11
	-1.856	-1.7387	1.62044e-11
	-1.92	11.4204	1.28625e-11
	-1.984	-52.3154	1.24622e-11
	-2.048	-69.5009	1.01647e-11
	-2.112	-55.1812	1.21837e-11
	-2.176	-58.0341	1.516e-11
	-2.24	-59.2297	1.29496e-11
	-2.304	-64.2327	1.97899e-11
	-2.368	-69.278	2.01728e-11
	-2.432	-69.6786	2.48026e-11
	-2.496	-71.4889	3.35401e-11
	-2.56	-76.0886	3.37838e-11
	-2.624	-74.4203	3.95449e-11
	-2.688	-78.4967	4.79691e-11
	-2.752	-78.6049	5.20594e-11
	-2.816	-78.004	5.57667e-11
	-2.88	-83.1371	6.09013e-11
	-2.944	-79.8678	6.70628e-11
	-3.008	-79.5327	7.11182e-11
	-3.072	-79.1954	7.34679e-11
	-3.136	-81.9018	7.31372e-11
	-3.2	-84.0264	7.60961e-11
	-3.264	-83.5716	8.57909e-11
	-3.328	-82.441	8.66438e-11
	-3.392	-79.3482	9.05774e-11
	-3.456	-83.031	9.33274e-11
	-3.52	-83.2944	9.07514e-11
	-3.584	-82.5932	9.37103e-11
	-3.648	-83.7452	9.67737e-11
	-3.712	-82.3159	1.01282e-10
	-3.776	-84.0743	9.90015e-11
	-3.84	-82.9363	1.04519e-10
	-3.904	-82.2877	1.06381e-10
	-3.968	-82.5691	1.09427e-10
	-3.968	-83.0629	1.0753e-10
	-3.904	-82.7529	1.06921e-10
	-3.84	-82.6232	1.07356e-10
	-3.776	-82.306	1.05146e-10
	-3.712	-82.9149	1.11777e-10
	-3.648	-83.1679	1.03353e-10
	-3.584	-81.8464	1.00968e-10
	-3.52	-81.9583	1.03527e-10
	-3.456	-84.2663	1.08505e-10
	-3.392	-82.1758	1.04536e-10
	-3.328	-81.9974	9.44587e-11
	-3.264	-83.077	1.03335e-10
	-3.2	-81.7566	9.49287e-11
	-3.136	-81.7191	9.73132e-11
	-3.072	-83.0827	8.9916e-11
	-3.008	-83.489	9.03337e-11
	-2.944	-82.5061	8.92023e-11
	-2.88	-79.5304	8.7514e-11
	-2.816	-83.3208	8.69396e-11
	-2.752	-82.9674	8.47814e-11
	-2.688	-80.0244	8.71659e-11
	-2.624	-82.5507	8.39111e-11
	-2.56	-83.4051	7.61832e-11
	-2.496	-79.7955	8.28668e-11
	-2.432	-80.9312	8.22402e-11
	-2.368	-81.0497	8.16484e-11
	-2.304	-82.2602	7.7767e-11
	-2.24	-80.5751	6.95343e-11
	-2.176	-83.9592	7.2441e-11
	-2.112	-81.4909	7.44252e-11
	-2.048	-79.1611	7.51388e-11
	-1.984	-81.6159	7.25977e-11
	-1.92	-82.1813	7.5017e-11
	-1.856	-78.7912	7.28065e-11
	-1.792	-82.6975	7.35201e-11
	-1.728	-81.4397	7.20407e-11
	-1.664	-80.3881	7.0335e-11
	-1.6	-78.0186	6.84378e-11
	-1.536	-83.2798	6.69757e-11
	-1.472	-79.6416	6.10753e-11
	-1.408	-77.7898	6.45042e-11
	-1.344	-77.1365	6.71672e-11
	-1.28	-80.1674	6.69931e-11
	-1.216	-77.061	7.04394e-11
	-1.152	-79.0054	6.56181e-11
	-1.088	-76.9899	6.43301e-11
	-1.024	-82.9116	6.22067e-11
	-0.96	-78.1883	6.54615e-11
	-0.896	-80.5579	6.34598e-11
	-0.832	-76.8175	6.28507e-11
	-0.768	-80.5921	6.55137e-11
	-0.704	-76.964	7.31372e-11
	-0.64	-79.9795	6.83159e-11
	-0.576	-78.1302	7.33635e-11
	-0.512	-77.0397	6.74109e-11
	-0.448	-78.0453	7.00565e-11
	-0.384	-80.2255	7.1884e-11
	-0.32	-79.2165	6.78808e-11
	-0.256	-77.935	6.76023e-11
	-0.192	-76.5981	7.54695e-11
	-0.128	-80.1896	7.29458e-11
	-0.064	-79.6425	7.64442e-11
	0	-75.6055	7.51388e-11
	0.064	-82.164	7.30154e-11
	0.128	-83.5442	7.66705e-11
	0.192	-80.9373	7.80455e-11
	0.256	-79.8389	7.81848e-11
	0.32	-80.2613	7.3085e-11
	0.384	-75.3293	7.52607e-11
	0.448	-79.8057	7.3172e-11
	0.512	-77.452	7.72449e-11
	0.576	-78.9402	7.78889e-11
	0.64	-78.736	7.16404e-11
	0.704	-78.7525	7.14663e-11
	0.768	-77.857	6.9047e-11
	0.832	-76.962	7.01783e-11
	0.896	-77.0202	6.17715e-11
	0.96	-76.5259	6.3164e-11
	1.024	-78.3892	5.62714e-11
	1.088	-74.8938	5.95262e-11
	1.152	-75.7191	5.9944e-11
	1.216	-74.7323	4.85087e-11
	1.28	-71.9303	4.66985e-11
	1.344	-75.3304	4.43488e-11
	1.408	-75.8223	4.38963e-11
	1.472	-77.0068	4.1007e-11
	1.536	-68.2611	3.87095e-11
	1.6	-72.0731	3.61683e-11
	1.664	-63.2822	3.11555e-11
	1.728	-71.3652	2.75004e-11
	1.792	-59.0799	2.14086e-11
	1.856	-63.0421	2.03816e-11
	1.92	-67.8783	1.48293e-11
	1.984	-49.3436	1.18356e-11
	2.048	-28.1088	1.17834e-11
	2.112	-27.2175	1.39765e-11
	2.176	8.8787	1.13657e-11
	2.24	25.5902	1.44116e-11
	2.304	47.569	2.20352e-11
	2.368	52.832	2.16696e-11
	2.432	73.264	3.06856e-11
	2.496	76.677	3.72822e-11
	2.56	77.207	3.58202e-11
	2.624	78.135	4.35656e-11
	2.688	80.418	4.75166e-11
	2.752	76.834	4.93441e-11
	2.816	77.631	5.42872e-11
	2.88	83.208	6.18586e-11
	2.944	83.524	7.03176e-11
	3.008	84.619	7.20407e-11
	3.072	82.095	7.10312e-11
	3.136	81.318	7.67575e-11
	3.2	81.843	7.92465e-11
	3.264	84.967	9.44936e-11
	3.328	85.592	9.63733e-11
	3.392	84.553	9.91756e-11
	3.456	83.782	1.04206e-10
	3.52	86.378	1.09201e-10
	3.584	86.608	1.11342e-10
	3.648	85.971	1.13048e-10
	3.712	84.907	1.17208e-10
	3.776	86.182	1.16337e-10
	3.84	84.82	1.24257e-10
	3.904	85.882	1.27372e-10
	3.968	84.535	1.20375e-10

## Sheet: Fig. 4e,f
Figure 4e,f	Switching spectroscopy PFM measurement on CaTiO3 (001) film
	Bias voltage	PFM phase	PFM amplitude
	0	33.8888	5.86e-11
	0.36	26.119	3.75445e-11
	0.72	27.9104	3.22881e-11
	1.08	30.2103	3.00697e-11
	1.44	32.6957	2.72616e-11
	1.8	29.2687	2.40194e-11
	2.16	35.93	2.15971e-11
	2.52	44.4039	1.58139e-11
	2.88	50.9809	1.49199e-11
	3.24	65.9723	1.19448e-11
	3.6	81.6294	1.09024e-11
	3.96	105.469	9.74132e-12
	4.32	111.432	8.87328e-12
	4.68	125.438	1.11324e-11
	5.04	125.555	1.15961e-11
	5.4	128.421	1.26608e-11
	5.76	137.937	1.49607e-11
	6.12	137.414	1.62108e-11
	6.48	139.723	1.54689e-11
	6.84	144.247	1.67413e-11
	7.2	143.463	1.73645e-11
	7.56	144.921	1.72421e-11
	7.92	146.295	1.75611e-11
	8.28	144.757	1.69045e-11
	8.64	144.152	1.65855e-11
	9	145.693	1.80174e-11
	8.64	150.128	1.79729e-11
	8.28	146.649	1.89373e-11
	7.92	149.515	1.8277e-11
	7.56	148.29	1.91414e-11
	7.2	148.803	1.92823e-11
	6.84	149.195	1.8507e-11
	6.48	148.969	1.87593e-11
	6.12	147.559	1.78727e-11
	5.76	149.631	1.90412e-11
	5.4	148.847	1.90598e-11
	5.04	149.293	1.92193e-11
	4.68	148.19	1.73942e-11
	4.32	146.767	1.83995e-11
	3.96	145.125	1.80619e-11
	3.6	141.722	1.77688e-11
	3.24	145.157	1.71085e-11
	2.88	142.207	1.59029e-11
	2.52	142.463	1.62331e-11
	2.16	141.624	1.54837e-11
	1.8	140.637	1.57508e-11
	1.44	139.353	1.45786e-11
	1.08	135.11	1.48605e-11
	0.72	137.854	1.39554e-11
	0.36	140.25	1.44896e-11
	0	13.6072	1.33507e-11
	-0.36	13.3592	1.28166e-11
	-0.72	9.77621	1.21748e-11
	-1.08	11.4592	1.22898e-11
	-1.44	11.1962	1.13105e-11
	-1.8	4.71321	1.19411e-11
	-2.16	11.4512	1.18521e-11
	-2.52	8.11021	1.17037e-11
	-2.88	9.78421	1.25198e-11
	-3.24	7.22321	1.13179e-11
	-3.6	9.04021	1.10805e-11
	-3.96	7.91621	1.06761e-11
	-4.32	9.93721	1.0665e-11
	-4.68	12.7682	1.09803e-11
	-5.04	5.80521	9.85261e-12
	-5.4	4.29021	1.06798e-11
	-5.76	-1.40879	1.00603e-11
	-6.12	-8.34779	9.60407e-12
	-6.48	-0.90879	9.66713e-12
	-6.84	-7.07379	9.21085e-12
	-7.2	-5.61579	8.46152e-12
	-7.56	-10.2308	9.06247e-12
	-7.92	-5.87079	8.92151e-12
	-8.28	-13.9488	9.02538e-12
	-8.64	-19.2518	8.22411e-12
	-9	-26.1581	7.4043e-12
	-8.64	-29.5395	7.29301e-12
	-8.28	-30.3838	8.1833e-12
	-7.92	-32.0019	6.78851e-12
	-7.56	-27.6267	8.42443e-12
	-7.2	-29.0374	7.6788e-12
	-6.84	-25.4677	7.36349e-12
	-6.48	-31.391	7.14092e-12
	-6.12	-25.4528	7.81977e-12
	-5.76	-23.9298	7.638e-12
	-5.4	-22.7601	6.86641e-12
	-5.04	-13.2988	7.6009e-12
	-4.68	-20.7618	7.92363e-12
	-4.32	-16.5318	8.01266e-12
	-3.96	-12.4288	8.42814e-12
	-3.6	-13.4978	7.92363e-12
	-3.24	-14.2558	7.69364e-12
	-2.88	-8.18979	8.57281e-12
	-2.52	-3.68279	8.90667e-12
	-2.16	-8.82179	9.66342e-12
	-1.8	-2.25679	9.57068e-12
	-1.44	-4.04179	8.76571e-12
	-1.08	-3.95479	8.68781e-12
	-0.72	-6.30879	9.32214e-12
	-0.36	-10.0728	9.1515e-12
	0	-10.1738	9.51504e-12
	0.36	-6.10579	9.15892e-12
	0.72	-6.79979	9.27392e-12
	1.08	-6.46779	9.22569e-12
	1.44	0.79921	9.91196e-12
	1.8	-3.41479	9.16263e-12
	2.16	-1.54579	9.09586e-12
	2.52	2.22721	9.98986e-12
	2.88	2.38421	1.0294e-11
	3.24	4.88021	9.98986e-12
	3.6	4.91721	1.00344e-11
	3.96	8.90321	1.08616e-11
	4.32	10.9012	1.09877e-11
	4.68	14.2032	1.06502e-11
	5.04	13.7162	1.1355e-11
	5.4	13.1682	1.16555e-11
	5.76	21.6502	1.3258e-11
	6.12	15.3032	1.25569e-11
	6.48	20.9332	1.24085e-11
	6.84	19.3542	1.34917e-11
	7.2	22.3572	1.42299e-11
	7.56	22.2352	1.33062e-11
	7.92	20.1152	1.43338e-11
	8.28	17.8992	1.47641e-11
	8.64	25.2382	1.5302e-11
	9	21.4492	1.53613e-11
	8.64	20.7302	1.56321e-11
	8.28	20.9252	1.56766e-11
	7.92	24.9272	1.56099e-11
	7.56	21.7312	1.5391e-11
	7.2	23.7352	1.55802e-11
	6.84	21.1732	1.58732e-11
	6.48	22.6662	1.53465e-11
	6.12	19.6182	1.49718e-11
	5.76	25.0662	1.54392e-11
	5.4	23.6642	1.51833e-11
	5.04	23.2772	1.53762e-11
	4.68	22.2872	1.53279e-11
	4.32	23.0842	1.58732e-11
	3.96	23.6402	1.54949e-11
	3.6	20.4872	1.52426e-11
	3.24	21.9412	1.58769e-11
	2.88	21.6402	1.50831e-11
	2.52	22.2852	1.47826e-11
	2.16	22.6232	1.43709e-11
	1.8	14.8502	1.42188e-11
	1.44	15.5412	1.40741e-11
	1.08	13.0772	1.33396e-11
	0.72	14.4872	1.32209e-11
	0.36	9.50121	1.26311e-11
	0	14.6472	1.23269e-11
	-0.36	131.924	1.18261e-11
	-0.72	129.712	1.12771e-11
	-1.08	125.519	1.14997e-11
	-1.44	125.868	1.21192e-11
	-1.8	124.385	1.06168e-11
	-2.16	133.262	1.04239e-11
	-2.52	127.623	1.11843e-11
	-2.88	128.977	1.02421e-11
	-3.24	133.729	1.08505e-11
	-3.6	134.764	1.14403e-11
	-3.96	138.808	1.2019e-11
	-4.32	134.441	1.24864e-11
	-4.68	133.741	1.13661e-11
	-5.04	128.035	1.03645e-11
	-5.4	129.889	1.02607e-11
	-5.76	125.821	1.01791e-11
	-6.12	129.476	9.67826e-12
	-6.48	124.807	9.83035e-12
	-6.84	122.988	9.30359e-12
	-7.2	115.842	8.54684e-12
	-7.56	106.539	7.93105e-12
	-7.92	111.584	8.4133e-12
	-8.28	102.869	6.88496e-12
	-8.64	104.473	7.3672e-12
	-9	92.7866	7.77896e-12
	-8.64	97.5318	7.50816e-12
	-8.28	100.307	6.92576e-12
	-7.92	98.4462	7.19285e-12
	-7.56	88.1746	8.24637e-12
	-7.2	104.887	7.58606e-12
	-6.84	105.645	8.1833e-12
	-6.48	102.171	7.34494e-12
	-6.12	110.427	7.70848e-12
	-5.76	111.911	8.1833e-12
	-5.4	109.981	7.20398e-12
	-5.04	108.284	7.98299e-12
	-4.68	111.575	8.53571e-12
	-4.32	122.131	8.4133e-12
	-3.96	120.446	8.94006e-12
	-3.6	111.608	8.90667e-12
	-3.24	118.843	9.23311e-12
	-2.88	113.798	8.43185e-12
	-2.52	115.318	9.11441e-12
	-2.16	121.382	9.81922e-12
	-1.8	115.851	9.16263e-12
	-1.44	114.299	1.01531e-11
	-1.08	119.882	9.97132e-12
	-0.72	121.234	9.19973e-12
	-0.36	116.484	9.18118e-12
	0	119.849	8.77684e-12
	0.36	115.142	9.24424e-12
	0.72	117.636	8.85474e-12
	1.08	121.204	9.7339e-12
	1.44	121.53	9.19973e-12
	1.8	117.164	9.20714e-12
	2.16	120.355	9.79697e-12
	2.52	119.624	9.31472e-12
	2.88	127.388	1.02124e-11
	3.24	127.407	9.91938e-12
	3.6	120.072	9.2294e-12
	3.96	127.129	9.00312e-12
	4.32	128.43	1.07948e-11
	4.68	135.514	1.07318e-11
	5.04	133.843	1.03794e-11
	5.4	135.275	1.11027e-11
	5.76	134.945	1.12808e-11
	6.12	136.797	1.07652e-11
	6.48	142.476	1.08431e-11
	6.84	139.298	1.10731e-11
	7.2	141.809	1.25161e-11
	7.56	142.284	1.32023e-11
	7.92	142.95	1.32877e-11
	8.28	142.576	1.37365e-11
	8.64	145.141	1.3807e-11
	9	146.031	1.40889e-11
	8.64	139.437	1.39368e-11
	8.28	143.833	1.36883e-11
	7.92	141.501	1.45749e-11
	7.56	140.665	1.4382e-11
	7.2	144.977	1.41334e-11
	6.84	139.777	1.37996e-11
	6.48	142.483	1.41743e-11
	6.12	144.966	1.47975e-11
	5.76	145.387	1.48531e-11
	5.4	144.39	1.31504e-11
	5.04	144.837	1.36883e-11
	4.68	144.783	1.41186e-11
	4.32	141.055	1.29612e-11
	3.96	147.647	1.42039e-11
	3.6	147.56	1.47159e-11
	3.24	144.136	1.36215e-11
	2.88	142.952	1.35362e-11
	2.52	143.434	1.45304e-11
	2.16	142.42	1.36475e-11
	1.8	139.917	1.29056e-11
	1.44	140.698	1.2453e-11
	1.08	135.199	1.28054e-11
	0.72	136.541	1.21043e-11
	0.36	142.719	1.22342e-11
	0	132.352	1.2683e-11
	-0.36	132.023	1.26125e-11
	-0.72	132.38	1.18372e-11
	-1.08	127.471	1.14922e-11
	-1.44	127.89	1.14329e-11
	-1.8	128.786	9.75245e-12
	-2.16	128.118	1.04795e-11
	-2.52	128.391	1.08171e-11
	-2.88	130.19	1.04424e-11
	-3.24	131.359	1.15924e-11
	-3.6	133.144	1.1648e-11
	-3.96	135.741	1.20969e-11
	-4.32	135.249	1.17816e-11
	-4.68	127.305	1.07577e-11
	-5.04	132.29	1.01976e-11
	-5.4	129.271	1.03497e-11
	-5.76	117.971	1.01271e-11
	-6.12	121.711	9.64116e-12
	-6.48	126.879	8.86215e-12
	-6.84	115.907	9.25908e-12
	-7.2	115.099	8.35023e-12
	-7.56	106.208	8.69152e-12
	-7.92	115.082	7.50074e-12
	-8.28	106.482	6.56593e-12
	-8.64	92.6665	7.36349e-12
	-9	99.6935	6.80335e-12
	-8.64	94.934	7.10011e-12
	-8.28	88.8629	7.35607e-12
	-7.92	90.5436	7.58977e-12
	-7.56	92.5101	6.60303e-12
	-7.2	92.5227	8.10911e-12
	-6.84	103.39	7.10011e-12
	-6.48	101.03	8.73232e-12
	-6.12	102.619	7.67138e-12
	-5.76	103.478	7.06672e-12
	-5.4	103.922	7.88283e-12
	-5.04	112.695	7.33752e-12
	-4.68	111.875	8.25008e-12
	-4.32	107.086	7.94218e-12
	-3.96	113.36	8.98828e-12
	-3.6	110.138	8.62845e-12
	-3.24	113.741	8.4133e-12
	-2.88	119.894	8.32798e-12
	-2.52	113.367	9.98244e-12
	-2.16	118.98	9.05876e-12
	-1.8	119.415	9.09957e-12
	-1.44	121.995	9.5002e-12
	-1.08	115.091	9.1515e-12
	-0.72	118.695	9.66342e-12
	-0.36

## Sheet: Fig. S3a
Figure S3a	Phonon dispersion of CaTiO3 with R-3c
	X-axis	Frequency
	0	-1.90074
	0.00231	-1.89832
	0.00462	-1.89101
	0.00693	-1.87879
	0.00924	-1.86158
	0.01155	-1.83928
	0.01386	-1.81174
	0.01617	-1.7788
	0.01848	-1.74021
	0.02079	-1.69568
	0.0231	-1.64481
	0.02541	-1.58711
	0.02772	-1.5219
	0.03003	-1.44823
	0.03234	-1.36485
	0.03465	-1.26989
	0.03696	-1.16057
	0.03927	-1.03236
	0.04158	-0.87703
	0.04389	-0.67614
	0.0462	-0.36015
	0.04851	0.46165
	0.05082	0.75579
	0.05313	0.97179
	0.05544	1.15424
	0.05775	1.31698
	0.06006	1.46637
	0.06237	1.60589
	0.06468	1.73765
	0.06699	1.86299
	0.0693	1.98281
	0.07161	2.09772
	0.07392	2.20812
	0.07623	2.31431
	0.07854	2.41646
	0.08085	2.51471
	0.08316	2.60914
	0.08547	2.69978
	0.08778	2.78664
	0.09009	2.86974
	0.0924	2.92115
	0.09471	2.92315
	0.09702	2.92787
	0.09932	2.93531
	0.10164	2.94548
	0.10395	2.95833
	0.10626	2.97383
	0.10856	2.99191
	0.11088	3.01248
	0.11318	3.03545
	0.1155	3.06069
	--	--
	0.1155	3.06069
	0.11734	3.05962
	0.11919	3.05648
	0.12104	3.0515
	0.12288	3.04502
	0.12473	3.03739
	0.12658	3.02898
	0.12842	3.02008
	0.13027	3.01094
	0.13212	3.00175
	0.13396	2.99264
	0.13581	2.98371
	0.13766	2.975
	0.1395	2.96654
	0.14135	2.95834
	0.1432	2.95039
	0.14504	2.94266
	0.14689	2.93513
	0.14874	2.92775
	0.15058	2.92049
	0.15243	2.9133
	0.15428	2.90614
	0.15612	2.89894
	0.15797	2.89167
	0.15982	2.88426
	0.16167	2.87667
	0.16351	2.86883
	0.16536	2.86068
	0.1672	2.85217
	0.16905	2.84325
	0.1709	2.83386
	0.17275	2.82394
	0.17459	2.81347
	0.17644	2.80241
	0.17829	2.79073
	0.18013	2.77844
	0.18198	2.76554
	0.18383	2.75207
	0.18567	2.73807
	0.18752	2.72363
	0.18937	2.70881
	0.19121	2.69371
	0.19306	2.67845
	0.19491	2.66313
	0.19675	2.64785
	0.1986	2.63271
	0.20045	2.61781
	0.20229	2.60321
	0.20414	2.58898
	0.20599	2.57516
	0.20783	2.56179
	--	--
	0.20783	2.56179
	0.20971	2.53056
	0.21159	2.49829
	0.21347	2.46515
	0.21535	2.43133
	0.21723	2.39703
	0.2191	2.36245
	0.22098	2.3278
	0.22286	2.29327
	0.22474	2.25904
	0.22662	2.2253
	0.2285	2.19222
	0.23037	2.15995
	0.23225	2.12865
	0.23413	2.09845
	0.23601	2.06948
	0.23789	2.04186
	0.23977	2.0157
	0.24164	1.99111
	0.24352	1.96817
	0.2454	1.94699
	0.24728	1.92765
	0.24916	1.91023
	0.25104	1.89481
	0.25291	1.88146
	0.25479	1.87025
	0.25667	1.86123
	0.25855	1.85448
	0.26043	1.85002
	0.26231	1.84792
	0.26418	1.84821
	0.26606	1.85091
	0.26794	1.85605
	0.26982	1.86363
	0.2717	1.87366
	0.27358	1.88611
	0.27545	1.90097
	0.27733	1.9182
	0.27921	1.93775
	0.28109	1.95955
	0.28297	1.98353
	0.28485	2.00957
	0.28672	2.03758
	0.2886	2.06742
	0.29048	2.09892
	0.29236	2.13191
	0.29424	2.16617
	0.29611	2.20148
	0.29799	2.23755
	0.29987	2.2741
	0.30175	2.31078
	--	--
	0.30175	2.31078
	0.30403	2.25756
	0.30632	2.20209
	0.3086	2.14427
	0.31089	2.08394
	0.31317	2.02092
	0.31545	1.95498
	0.31774	1.88587
	0.32002	1.81326
	0.32231	1.73674
	0.32459	1.65581
	0.32688	1.56982
	0.32916	1.47794
	0.33145	1.37901
	0.33373	1.27143
	0.33601	1.15282
	0.3383	1.01937
	0.34058	0.86426
	0.34287	0.67272
	0.34515	0.39488
	0.34744	-0.37803
	0.34972	-0.66631
	0.35201	-0.86447
	0.35429	-1.02617
	0.35657	-1.16671
	0.35886	-1.29306
	0.36114	-1.40911
	0.36343	-1.51729
	0.36571	-1.61923
	0.368	-1.7161
	0.37028	-1.80873
	0.37256	-1.89775
	0.37485	-1.98359
	0.37713	-2.06655
	0.37942	-2.14677
	0.3817	-2.22429
	0.38399	-2.29905
	0.38627	-2.37087
	0.38855	-2.43948
	0.39084	-2.50458
	0.39312	-2.56578
	0.39541	-2.62268
	0.39769	-2.67489
	0.39998	-2.72199
	0.40226	-2.76362
	0.40454	-2.79943
	0.40683	-2.82915
	0.40911	-2.85251
	0.4114	-2.86934
	0.41368	-2.87949
	0.41597	-2.88288
	--	--
	0.41597	-3.2199
	0.41877	-3.21582
	0.42157	-3.2036
	0.42437	-3.18337
	0.42717	-3.15535
	0.42998	-3.11982
	0.43278	-3.07717
	0.43558	-3.02785
	0.43838	-2.97241
	0.44118	-2.91143
	0.44398	-2.84556
	0.44679	-2.77545
	0.44959	-2.70172
	0.45239	-2.62493
	0.45519	-2.54552
	0.45799	-2.46379
	0.46079	-2.37987
	0.4636	-2.2937
	0.4664	-2.20505
	0.4692	-2.11352
	0.472	-2.01857
	0.4748	-1.91957
	0.4776	-1.81577
	0.48041	-1.70634
	0.48321	-1.59027
	0.48601	-1.46631
	0.48881	-1.3327
	0.49161	-1.18677
	0.49441	-1.02385
	0.49722	-0.83471
	0.50002	-0.5955
	0.50282	-0.14955
	0.50562	0.54756
	0.50842	0.78226
	0.51122	0.95604
	0.51403	1.09827
	0.51683	1.22002
	0.51963	1.3269
	0.52243	1.42214
	0.52523	1.50771
	0.52804	1.58481
	0.53084	1.65405
	0.53364	1.71547
	0.53644	1.76846
	0.53924	1.81148
	0.54204	1.84183
	0.54485	1.85602
	0.54765	1.85186
	0.55045	1.83137
	0.55325	1.80016
	0.55605	1.76413
	--	--
	0.55605	1.76413
	0.557	1.765
	0.55795	1.7676
	0.55889	1.77192
	0.55984	1.77792
	0.56079	1.78557
	0.56173	1.79481
	0.56268	1.80558
	0.56363	1.8178
	0.56457	1.8314
	0.56552	1.84628
	0.56647	1.86235
	0.56742	1.8795
	0.56836	1.89762
	0.56931	1.91661
	0.57026	1.93633
	0.5712	1.95668
	0.57215	1.97754
	0.5731	1.99879
	0.57404	2.02031
	0.57499	2.042
	0.57594	2.06376
	0.57688	2.0855
	0.57783	2.10714
	0.57878	2.1286
	0.57973	2.14983
	0.58067	2.17078
	0.58162	2.19142
	0.58257	2.21171
	0.58351	2.23165
	0.58446	2.25123
	0.58541	2.27044
	0.58635	2.28927
	0.5873	2.30775
	0.58825	2.32586
	0.5892	2.34361
	0.59014	2.36102
	0.59109	2.37806
	0.59204	2.39475
	0.59298	2.41107
	0.59393	2.42703
	0.59488	2.4426
	0.59583	2.45778
	0.59677	2.47254
	0.59772	2.48685
	0.59867	2.50071
	0.59961	2.51406
	0.60056	2.52688
	0.60151	2.53914
	0.60245	2.55079
	0.6034	2.56179
	--	--
	0.6034	2.56179
	0.60435	2.55079
	0.6053	2.53914
	0.60624	2.52688
	0.60719	2.51406
	0.60814	2.5007
	0.60908	2.48685
	0.61003	2.47254
	0.61098	2.45778
	0.61192	2.4426
	0.61287	2.42703
	0.61382	2.41107
	0.61477	2.39475
	0.61571	2.37806
	0.61666	2.36101
	0.61761	2.34361
	0.61855	2.32586
	0.6195	2.30775
	0.62045	2.28927
	0.62139	2.27044
	0.62234	2.25123
	0.62329	2.23165
	0.62423	2.21171
	0.62518	2.19141
	0.62613	2.17078
	0.62708	2.14983
	0.62802	2.1286
	0.62897	2.10714
	0.62992	2.0855
	0.63086	2.06376
	0.63181	2.042
	0.63276	2.02031
	0.6337	1.99879
	0.63465	1.97754
	0.6356	1.95668
	0.63655	1.93633
	0.63749	1.91661
	0.63844	1.89762
	0.63939	1.8795
	0.64033	1.86235
	0.64128	1.84628
	0.64223	1.8314
	0.64318	1.8178
	0.64412	1.80558
	0.64507	1.79481
	0.64602	1.78557
	0.64696	1.77792
	0.64791	1.77192
	0.64886	1.7676
	0.6498	1.765
	0.65075	1.76413
	--	--
	0.65075	1.76413
	0.65167	1.75199
	0.6526	1.73994
	0.65352	1.72806
	0.65444	1.71646
	0.65537	1.7052
	0.65629	1.69435
	0.65721	1.68396
	0.65814	1.67408
	0.65906	1.66473
	0.65998	1.65595
	0.66091	1.64777
	0.66183	1.64019
	0.66275	1.63324
	0.66368	1.6269
	0.6646	1.62119
	0.66553	1.61609
	0.66645	1.61161
	0.66737	1.60772
	0.66829	1.60441
	0.66922	1.60165
	0.67014	1.59943
	0.67107	1.59771
	0.67199	1.59647
	0.67291	1.59568
	0.67383	1.5953
	0.67476	1.5953
	0.67568	1.59564
	0.67661	1.59629
	0.67753	1.5972
	0.67845	1.59836
	0.67938	1.59971
	0.6803	1.60122
	0.68122	1.60286
	0.68215	1.6046
	0.68307	1.6064
	0.68399	1.60823
	0.68492	1.61006
	0.68584	1.61187
	0.68676	1.61363
	0.68769	1.61532
	0.68861	1.61691
	0.68953	1.61839
	0.69046	1.61973
	0.69138	1.62093
	0.6923	1.62197
	0.69323	1.62283
	0.69415	1.62351
	0.69507	1.624
	0.696	1.6243
	0.69692	1.6244
	--	--
	0.69692	1.6244
	0.69956	1.62046
	0.70221	1.60867
	0.70486	1.58906
	0.7075	1.5617
	0.71015	1.52665
	0.71279	1.4839
	0.71544	1.43339
	0.71808	1.37492
	0.72073	1.30808
	0.72337	1.23217
	0.72602	1.14606
	0.72866	1.04789
	0.73131	0.93451
	0.73395	0.80018
	0.7366	0.63245
	0.73924	0.39163
	0.74189	-0.31409
	0.74453	-0.59598
	0.74718	-0.78441
	0.74982	-0.93703
	0.75247	-1.06878
	0.75511	-1.18616
	0.75776	-1.29264
	0.7604	-1.39027
	0.76305	-1.48034
	0.76569	-1.56372
	0.76834	-1.64101
	0.77098	-1.71261
	0.77363	-1.77883
	0.77628	-1.83986
	0.77892	-1.89585
	0.78156	-1.94691
	0.78421	-1.99311
	0.78685	-2.0345
	0.7895	-2.07109
	0.79215	-2.1029
	0.79479	-2.12989
	0.79744	-2.15202
	0.80008	-2.16922
	0.80273	-2.18136
	0.80537	-2.18831
	0.80802	-2.18985
	0.81066	-2.18574
	0.81331	-2.17567
	0.81595	-2.15927
	0.8186	-2.13613
	0.82124	-2.10595
	0.82389	-2.0688
	0.82653	-2.02715
	0.82918	-2.00055
	--	--
	--	--
	0	-1.90074
	0.00231	-1.89831
	0.00462	-1.89101
	0.00693	-1.87879
	0.00924	-1.86158
	0.01155	-1.83928
	0.01386	-1.81174
	0.01617	-1.7788
	0.01848	-1.74021
	0.02079	-1.69568
	0.0231	-1.64481
	0.02541	-1.58711
	0.02772	-1.52189
	0.03003	-1.44823
	0.03234	-1.36485
	0.03465	-1.26989
	0.03696	-1.16057
	0.03927	-1.03236
	0.04158	-0.87703
	0.04389	-0.67613
	0.0462	-0.36014
	0.04851	0.46166
	0.05082	0.75579
	0.05313	0.97179
	0.05544	1.15424
	0.05775	1.31698
	0.06006	1.46637
	0.06237	1.60589
	0.06468	1.73765
	0.06699	1.86299
	0.0693	1.98281
	0.07161	2.09772
	0.07392	2.20812
	0.07623	2.31431
	0.07854	2.41646
	0.08085	2.51471
	0.08316	2.60914
	0.08547	2.69978
	0.08778	2.78665
	0.09009	2.86974
	0.0924	2.94904
	0.09471	3.02452
	0.09702	3.09615
	0.09932	3.16388
	0.10164	3.22768
	0.10395	3.21653
	0.10626	3.18191
	0.10856	3.14886
	0.11088	3.11754
	0.11318	3.08811
	0.1155	3.06069
	--	--
	0.1155	3.06069
	0.11734	3.05962
	0.11919	3.05648
	0.12104	3.0515
	0.12288	3.04502
	0.12473	3.03739
	0.12658	3.02898
	0.12842	3.02008
	0.13027	3.01094
	0.13212	3.00175
	0.13396	2.99264
	0.13581	2.98371
	0.13766	2.975
	0.1395	2.96654
	0.14135	2.95834
	0.1432	2.95039
	0.14504	2.94266
	0.14689	2.93513
	0.14874	2.92775
	0.15058	2.92049
	0.15243	2.9133
	0.15428	2.90614
	0.15612	2.89894
	0.15797	2.89167
	0.15982	2.88427
	0.16167	2.87667
	0.16351	2.86883
	0.16536	2.86068
	0.1672	2.85217
	0.16905	2.84325
	0.1709	2.83386
	0.17275	2.82394
	0.17459	2.81347
	0.17644	2.80241
	0.17829	2.79073
	0.18013	2.77844
	0.18198	2.76554
	0.18383	2.75207
	0.18567	2.73807
	0.18752	2.72363
	0.18937	2.70881
	0.19121	2.69372
	0.19306	2.67845
	0.19491	2.66313
	0.19675	2.64785
	0.1986	2.63271
	0.20045	2.61781
	0.20229	2.60321
	0.20414	2.58898
	0.20599	2.57516
	0.20783	2.56179
	--	--
	0.20783	2.56179
	0.20971	2.59161
	0.21159	2.6201
	0.21347	2.64716
	0.21535	2.6727
	0.21723	2.69666
	0.2191	2.71902
	0.22098	2.73977
	0.22286	2.7589
	0.22474	2.77645
	0.22662	2.79246
	0.2285	2.80696
	0.23037	2.82001
	0.23225	2.83164
	0.23413	2.8419
	0.23601	2.85082
	0.23789	2.85844
	0.23977	2.86478
	0.24164	2.86984
	0.24352	2.87363
	0.2454	2.87614
	0.24728	2.87735
	0.24916	2.87725
	0.25104	2.8758
	0.25291	2.87296
	0.25479	2.86868
	0.25667	2.86293
	0.25855	2.85564
	0.26043	2.8468
	0.26231	2.83637
	0.26418	2.82436
	0.26606	2.81079
	0.26794	2.7957
	0.26982	2.77915
	0.2717	2.76121
	0.27358	2.74197
	0.27545	2.72149
	0.27733	2.69984
	0.27921	2.67706
	0.28109	2.6532
	0.28297	2.62823
	0.28485	2.60213
	0.28672	2.57483
	0.2886	2.54625
	0.29048	2.51633
	0.29236	2.48501
	0.29424	2.45231
	0.29611	2.41832
	0.29799	2.38322
	0.29987	2.34727
	0.30175	2.31079
	--	--
	0.30175	2.31079
	0.30403	2.36186
	0.30632	2.41086
	0.3086	2.4578
	0.31089	2.50267
	0.31317	2.54541
	0.31545	2.58586
	0.31774	2.62374
	0.32002	2.57653
	0.32231	2.51961
	0.32459	2.45797
	0.32688	2.39196
	0.32916	2.32189
	0.33145	2.24793
	0.33373	2.17017
	0.33601	2.08862
	0.3383	2.00317
	0.34058	1.91364
	0.34287	1.81971
	0.34515	1.72095
	0.34744	1.61672
	0.34972	1.50615
	0.35201	1.38801
	0.35429	1.26042
	0.35657	1.12048
	0.35886	0.96316
	0.36114	0.77845
	0.36343	0.53953
	0.36571	-0.12761
	0.368	-0.5616
	0.37028	-0.77812
	0.37256	-0.94114
	0.37485	-1.0749
	0.37713	-1.18901
	0.37942	-1.2884
	0.3817	-1.37603
	0.38399	-1.45379
	0.38627	-1.52303
	0.38855	-1.5847
	0.39084	-1.63955
	0.39312	-1.68813
	0.39541	-1.73091
	0.39769	-1.76826
	0.39998	-1.80049
	0.40226	-1.82787
	0.40454	-1.85061
	0.40683	-1.86892
	0.40911	-1.88297
	0.4114	-1.89288
	0.41368	-1.89879
	0.41597	-1.90074
	--	--
	0.41597	-1.90074
	0.41877	-1.90092
	0.42157	-1.90131
	0.42437	-1.90153
	0.42717	-1.90098
	0.42998	-1.89893
	0.43278	-1.89458
	0.43558	-1.88711
	0.43838	-1.87573
	0.44118	-1.85966
	0.44398	-1.83818
	0.44679	-1.81059
	0.44959	-1.77622
	0.45239	-1.73442
	0.45519	-1.68453
	0.45799	-1.62583
	0.46079	-1.55749
	0.4636	-1.47846
	0.4664	-1.38728
	0.4692	-1.28179
	0.472	-1.15848
	0.4748	-1.01121
	0.4776	-0.82745
	0.48041	-0.57306
	0.48321	0.21633
	0.48601	0.66457
	0.48881	0.92577
	0.49161	1.13741
	0.49441	1.32363
	0.49722	1.49385
	0.50002	1.65266
	0.50282	1.8024
	0.50562	1.94411
	0.50842	2.07783
	0.51122	2.20261
	0.51403	2.31599
	0.51683	2.41314
	0.51963	2.48584
	0.52243	2.52457
	0.52523	2.52703
	0.52804	2.50198
	0.53084	2.46075
	0.53364	2.41159
	0.53644	2.36017
	0.53924	2.31124
	0.54204	2.26976
	0.54485	2.24098
	0.54765	2.22854
	0.55045	2.2317
	0.55325	2.24598
	0.55605	2.26647
	--	--
	0.55605	2.26647
	0.557	2.26682
	0.55795	2.26786
	0.55889	2.26961
	0.55984	2.27204
	0.56079	2.27518
	0.56173	2.27901
	0.56268	2.28354
	0.56363	2.28876
	0.56457	2.29466
	0.56552	2.30126
	0.56647	2.30853
	0.56742	2.31647
	0.56836	2.32507
	0.56931	2.33431
	0.57026	2.34417
	0.5712	2.35463
	0.57215	2.36564
	0.5731	2.37716
	0.57404	2.38913
	0.57499	2.40148
	0.57594	2.41414
	0.57688	2.42701
	0.57783	2.43998
	0.57878	2.45294
	0.57973	2.46576
	0.58067	2.4783
	0.58162	2.49045
	0.58257	2.50208
	0.58351	2.51307
	0.58446	2.52333
	0.58541	2.53278
	0.58635	2.54135
	0.5873	2.54902
	0.58825	2.55577
	0.5892	2.56159
	0.59014	2.5665
	0.59109	2.57053
	0.59204	2.57372
	0.59298	2.57611
	0.59393	2.57774
	0.59488	2.57865
	0.59583	2.57891
	0.59677	2.57855
	0.59772	2.5776
	0.59867	2.57612
	0.59961	2.57413
	0.60056	2.57168
	0.60151	2.56879
	0.60245	2.56548
	0.6034	2.56179
	--	--
	0.6034	2.56179
	0.60435	2.56548
	0.6053	2.56879
	0.60624	2.57168
	0.60719	2.57414
	0.60814	2.57612
	0.60908	2.5776
	0.61003	2.57855
	0.61098	2.57891
	0.61192	2.57866
	0.61287	2.57774
	0.61382	2.57611
	0.61477	2.57372
	0.61571	2.57053
	0.61666	2.5665
	0.61761	2.56159
	0.61855	2.55577
	0.6195	2.54902
	0.62045	2.54136
	0.62139	2.53278
	0.62234	2.52333
	0.62329	2.51307
	0.62423	2.50208
	0.62518	2.49045
	0.62613	2.47831
	0.62708	2.46576
	0.62802	2.45294
	0.62897	2.43998
	0.62992	2.42701
	0.63086	2.41414
	0.63181	2.40148
	0.63276	2.38913
	0.6337	2.37716
	0.63465	2.36564
	0.6356	2.35463
	0.63655	2.34418
	0.63749	2.33432
	0.63844	2.32507
	0.63939	2.31647
	0.64033	2.30853
	0.64128	2.30126
	0.64223	2.29467
	0.64318	2.28876
	0.64412	2.28354
	0.64507	2.27901
	0.64602	2.27518
	0.64696	2.27205
	0.64791	2.26961
	0.64886	2.26787
	0.6498	2.26682
	0.65075	2.26647
	--	--
	0.65075	2.26647
	0.65167	2.27394
	0.6526	2.2816
	0.65352	2.28937
	0.65444	2.29718
	0.65537	2.30498
	0.65629	2.31272
	0.65721	2.32037
	0.65814	2.32788
	0.65906	2.33523
	0.65998	2.34239
	0.66091	2.34933
	0.66183	2.35604
	0.66275	2.3625
	0.66368	2.36869
	0.6646	2.3746
	0.66553	2.38021
	0.66645	2.38551
	0.66737	2.3905
	0.66829	2.39516
	0.66922	2.39948
	0.67014	2.40346
	0.67107	2.40709
	0.67199	2.41037
	0.67291	2.4133
	0.67383	2.41586
	0.67476	2.41807
	0.67568	2.41992
	0.67661	2.42143
	0.67753	2.42259
	0.67845	2.42341
	0.67938	2.42392
	0.6803	2.42412
	0.68122	2.42403
	0.68215	2.42368
	0.68307	2.42309
	0.68399	2.42229
	0.68492	2.42131
	0.68584	2.42019
	0.68676	2.41896
	0.68769	2.41766
	0.68861	2.41633
	0.68953	2.415
	0.69046	2.41373
	0.69138	2.41254
	0.6923	2.41146
	0.69323	2.41054
	0.69415	2.40979
	0.69507	2.40924
	0.696	2.4089
	0.69692	2.40879
	--	--
	0.69692	2.40879
	0.69956	2.4104
	0.70221	2.41517
	0.70486	2.42297
	0.7075	2.4336
	0.71015	2.44681
	0.71279	2.46233
	0.71544	2.47988
	0.71808	2.49917
	0.72073	2.5199
	0.72337	2.5418
	0.72602	2.56454
	0.72866	2.58783
	0.73131	2.61134
	0.73395	2.63472
	0.7366	2.65757
	0.73924	2.67945
	0.74189	2.69982
	0.74453	2.71799
	0.74718	2.7331
	0.74982	2.74397
	0.75247	2.70493
	0.75511	2.63103
	0.75776	2.55497
	0.7604	2.47668
	0.76305	2.39603
	0.76569	2.31285
	0.76834	2.22692
	0.77098	2.13795
	0.77363	2.04558
	0.77628	1.94935
	0.77892	1.84869
	0.78156	1.74283
	0.78421	1.55391
	0.78685	1.32732
	0.7895	1.06513
	0.79215	0.73338
	0.79479	-0.15663
	0.79744	-0.74155
	0.80008	-1.01797
	0.80273	-1.21746
	0.80537	-1.37358
	0.80802	-1.49973
	0.81066	-1.60285
	0.81331	-1.68713
	0.81595	-1.75524
	0.8186	-1.80902
	0.82124	-1.84973
	0.82389	-1.87825
	0.82653	-1.89515
	0.82918	-1.90074
	--	--
	--	--
	0	-0.00639
	0.00231	0.12356
	0.00462	0.2472
	0.00693	0.37052
	0.00924	0.49342
	0.01155	0.61581
	0.01386	0.73761
	0.01617	0.85875
	0.01848	0.9792
	0.02079	1.09893
	0.0231	1.21793
	0.02541	1.33618
	0.02772	1.45368
	0.03003	1.57038
	0.03234	1.68625
	0.03465	1.80122
	0.03696	1.91516
	0.03927	2.02795
	0.04158	2.13941
	0.04389	2.24931
	0.0462	2.35741
	0.04851	2.46341
	0.05082	2.56698
	0.05313	2.66778
	0.05544	2.76544
	0.05775	2.85958
	0.06006	2.9498
	0.06237	3.03573
	0.06468	3.08043
	0.06699	3.0571
	0.0693	3.03505
	0.07161	3.01447
	0.07392	2.99554
	0.07623	2.97841
	0.07854	2.96327
	0.08085	2.95024
	0.08316	2.93947
	0.08547	2.93108
	0.08778	2.92518
	0.09009	2.92184
	0.0924	2.94904
	0.09471	3.02452
	0.09702	3.09615
	0.09932	3.16388
	0.10164	3.22768
	0.10395	3.28748
	0.10626	3.34325
	0.10856	3.39491
	0.11088	3.44242
	0.11318	3.48571
	0.1155	3.52471
	--	--
	0.1155	3.52471
	0.11734	3.51455
	0.11919	3.50764
	0.12104	3.50351
	0.12288	3.50172
	0.12473	3.50189
	0.12658	3.50369
	0.12842	3.50689
	0.13027	3.51128
	0.13212	3.51673
	0.13396	3.5231
	0.13581	3.53028
	0.13766	3.5382
	0.1395	3.54676
	0.14135	3.55587
	0.1432	3.56545
	0.14504	3.57541
	0.14689	3.58565
	0.14874	3.59608
	0.15058	3.60657
	0.15243	3.61701
	0.15428	3.62727
	0.15612	3.6372
	0.15797	3.64665
	0.15982	3.65546
	0.16167	3.66348
	0.16351	3.67054
	0.16536	3.67649
	0.1672	3.68121
	0.16905	3.68462
	0.1709	3.68668
	0.17275	3.68741
	0.17459	3.68691
	0.17644	3.68536
	0.17829	3.683
	0.18013	3.68013
	0.18198	3.67706
	0.18383	3.67414
	0.18567	3.67168
	0.18752	3.66994
	0.18937	3.66913
	0.19121	3.66935
	0.19306	3.6706
	0.19491	3.67274
	0.19675	3.67548
	0.1986	3.67834
	0.20045	3.68065
	0.20229	3.68149
	0.20414	3.67978
	0.20599	3.67431
	0.20783	3.6639
	--	--
	0.20783	3.6639
	0.20971	3.62821
	0.21159	3.59159
	0.21347	3.55476
	0.21535	3.51819
	0.21723	3.48223
	0.2191	3.44709
	0.22098	3.41293
	0.22286	3.37983
	0.22474	3.34789
	0.22662	3.31717
	0.2285	3.2877
	0.23037	3.25951
	0.23225	3.23264
	0.23413	3.20708
	0.23601	3.18284
	0.23789	3.15988
	0.23977	3.13819
	0.24164	3.11773
	0.24352	3.09843
	0.2454	3.08026
	0.24728	3.06314
	0.24916	3.04702
	0.25104	3.03182
	0.25291	3.01748
	0.25479	3.00394
	0.25667	2.99113
	0.25855	2.97901
	0.26043	2.9675
	0.26231	2.95657
	0.26418	2.94613
	0.26606	2.93613
	0.26794	2.92649
	0.26982	2.91716
	0.2717	2.90808
	0.27358	2.8992
	0.27545	2.89052
	0.27733	2.88202
	0.27921	2.87375
	0.28109	2.86575
	0.28297	2.85809
	0.28485	2.85088
	0.28672	2.84424
	0.2886	2.83832
	0.29048	2.8333
	0.29236	2.82937
	0.29424	2.8268
	0.29611	2.82586
	0.29799	2.82693
	0.29987	2.83043
	0.30175	2.83683
	--	--
	0.30175	2.83683
	0.30403	2.8207
	0.30632	2.80131
	0.3086	2.77771
	0.31089	2.74905
	0.31317	2.71473
	0.31545	2.67445
	0.31774	2.62828
	0.32002	2.65859
	0.32231	2.68956
	0.32459	2.71526
	0.32688	2.73339
	0.32916	2.7407
	0.33145	2.7339
	0.33373	2.71119
	0.33601	2.67263
	0.3383	2.61924
	0.34058	2.55229
	0.34287	2.47307
	0.34515	2.38284
	0.34744	2.28266
	0.34972	2.17334
	0.35201	2.05537
	0.35429	1.92888
	0.35657	1.79357
	0.35886	1.64859
	0.36114	1.49237
	0.36343	1.32204
	0.36571	1.13239
	0.368	0.91258
	0.37028	0.63333
	0.37256	-0.10607
	0.37485	-0.63481
	0.37713	-0.87921
	0.37942	-1.05854
	0.3817	-1.20199
	0.38399	-1.32113
	0.38627	-1.42198
	0.38855	-1.50819
	0.39084	-1.5822
	0.39312	-1.64573
	0.39541	-1.70011
	0.39769	-1.74637
	0.39998	-1.78535
	0.40226	-1.81775
	0.40454	-1.84417
	0.40683	-1.86509
	0.40911	-1.88094
	0.4114	-1.89202
	0.41368	-1.89857
	0.41597	-1.90074
	--	--
	0.41597	-1.90074
	0.41877	-1.89346
	0.42157	-1.87138
	0.42437	-1.83386
	0.42717	-1.77981
	0.42998	-1.70762
	0.43278	-1.61496
	0.43558	-1.49831
	0.43838	-1.35194
	0.44118	-1.16546
	0.44398	-0.91576
	0.44679	-0.52059
	0.44959	0.58483
	0.45239	0.99892
	0.45519	1.3014
	0.45799	1.55776
	0.46079	1.78713
	0.4636	1.9981
	0.4664	2.19531
	0.4692	2.38156
	0.472	2.55868
	0.4748	2.72791
	0.4776	2.89015
	0.48041	3.00156
	0.48321	3.05326
	0.48601	3.09273
	0.48881	3.11953
	0.49161	3.13369
	0.49441	3.13626
	0.49722	3.12923
	0.50002	3.11484
	0.50282	3.09488
	0.50562	3.07052
	0.50842	3.04273
	0.51122	3.01277
	0.51403	2.98291
	0.51683	2.95729
	0.51963	2.9424
	0.52243	2.94421
	0.52523	2.95947
	0.52804	2.9758
	0.53084	2.98565
	0.53364	2.98957
	0.53644	2.99029
	0.53924	2.98992
	0.54204	2.98981
	0.54485	2.99087
	0.54765	2.99375
	0.55045	2.99899
	0.55325	3.00707
	0.55605	3.01845
	--	--
	0.55605	3.01845
	0.557	3.01847
	0.55795	3.01854
	0.55889	3.01866
	0.55984	3.01884
	0.56079	3.01908
	0.56173	3.01941
	0.56268	3.01985
	0.56363	3.0204
	0.56457	3.0211
	0.56552	3.02198
	0.56647	3.02307
	0.56742	3.02442
	0.56836	3.02605
	0.56931	3.02803
	0.57026	3.0304
	0.5712	3.03323
	0.57215	3.03658
	0.5731	3.04053
	0.57404	3.04515
	0.57499	3.05054
	0.57594	3.05677
	0.57688	3.06395
	0.57783	3.07217
	0.57878	3.08152
	0.57973	3.09209
	0.58067	3.10397
	0.58162	3.11722
	0.58257	3.13189
	0.58351	3.14802
	0.58446	3.16561
	0.58541	3.18464
	0.58635	3.20507
	0.5873	3.22681
	0.58825	3.24978
	0.5892	3.27384
	0.59014	3.29887
	0.59109	3.32472
	0.59204	3.35122
	0.59298	3.37821
	0.59393	3.40552
	0.59488	3.43299
	0.59583	3.46045
	0.59677	3.48775
	0.59772	3.51473
	0.59867	3.54128
	0.59961	3.56727
	0.60056	3.5926
	0.60151	3.61718
	0.60245	3.64096
	0.6034	3.6639
	--	--
	0.6034	3.6639
	0.60435	3.64096
	0.6053	3.61718
	0.60624	3.5926
	0.60719	3.56727
	0.60814	3.54128
	0.60908	3.51473
	0.61003	3.48775
	0.61098	3.46045
	0.61192	3.43299
	0.61287	3.40552
	0.61382	3.37821
	0.61477	3.35122
	0.61571	3.32472
	0.61666	3.29887
	0.61761	3.27384
	0.61855	3.24978
	0.6195	3.22681
	0.62045	3.20506
	0.62139	3.18464
	0.62234	3.16561
	0.62329	3.14802
	0.62423	3.13189
	0.62518	3.11722
	0.62613	3.10397
	0.62708	3.09209
	0.62802	3.08152
	0.62897	3.07217
	0.62992	3.06395
	0.63086	3.05677
	0.63181	3.05054
	0.63276	3.04515
	0.6337	3.04053
	0.63465	3.03658
	0.6356	3.03323
	0.63655	3.0304
	0.63749	3.02803
	0.63844	3.02605
	0.63939	3.02441
	0.64033	3.02307
	0.64128	3.02198
	0.64223	3.0211
	0.64318	3.0204
	0.64412	3.01984
	0.64507	3.01941
	0.64602	3.01908
	0.64696	3.01884
	0.64791	3.01866
	0.64886	3.01854
	0.6498	3.01847
	0.65075	3.01845
	--	--
	0.65075	3.01845
	0.65167	3.02301
	0.6526	3.02799
	0.65352	3.03341
	0.65444	3.03929
	0.65537	3.04565
	0.65629	3.0525
	0.65721	3.05986
	0.65814	3.06774
	0.65906	3.07617
	0.65998	3.08514
	0.66091	3.09468
	0.66183	3.1048
	0.66275	3.11551
	0.66368	3.12682
	0.6646	3.13873
	0.66553	3.15125
	0.66645	3.16437
	0.66737	3.17808
	0.66829	3.19237
	0.66922	3.20722
	0.67014	3.22259
	0.67107	3.23843
	0.67199	3.25466
	0.67291	3.27117
	0.67383	3.28783
	0.67476	3.30445
	0.67568	3.32076
	0.67661	3.33642
	0.67753	3.35097
	0.67845	3.36386
	0.67938	3.37448
	0.6803	3.38224
	0.68122	3.38676
	0.68215	3.38799
	0.68307	3.38623
	0.68399	3.38204
	0.68492	3.37607
	0.68584	3.36895
	0.68676	3.3612
	0.68769	3.35325
	0.68861	3.34543
	0.68953	3.33797
	0.69046	3.33107
	0.69138	3.32488
	0.6923	3.31949
	0.69323	3.31499
	0.69415	3.31144
	0.69507	3.30887
	0.696	3.30732
	0.69692	3.3068
	--	--
	0.69692	3.3068
	0.69956	3.30913
	0.70221	3.31591
	0.70486	3.32652
	0.7075	3.34016
	0.71015	3.35601
	0.71279	3.37328
	0.71544	3.39126
	0.71808	3.40927
	0.72073	3.40496
	0.72337	3.3629
	0.72602	3.31723
	0.72866	3.26817
	0.73131	3.21595
	0.73395	3.16076
	0.7366	3.1028
	0.73924	3.04225
	0.74189	2.97926
	0.74453	2.91394
	0.74718	2.84641
	0.74982	2.77673
	0.75247	2.74906
	0.75511	2.74623
	0.75776	2.7327
	0.7604	2.70501
	0.76305	2.6594
	0.76569	2.59263
	0.76834	2.50307
	0.77098	2.39119
	0.77363	2.25889
	0.77628	2.10835
	0.77892	1.94096
	0.78156	1.75677
	0.78421	1.63074
	0.78685	1.51096
	0.7895	1.3813
	0.79215	1.23829
	0.79479	1.07593
	0.79744	0.8823
	0.80008	0.62679
	0.80273	-0.05007
	0.80537	-0.64047
	0.80802	-0.91107
	0.81066	-1.12147
	0.81331	-1.298
	0.81595	-1.44954
	0.8186	-1.58015
	0.82124	-1.6922
	0.82389	-1.78694
	0.82653	-1.86279
	0.82918	-1.90074
	--	--
	--	--
	0	-0.00616
	0.00231	0.12358
	0.00462	0.24721
	0.00693	0.37053
	0.00924	0.49343
	0.01155	0.61582
	0.01386	0.73761
	0.01617	0.85876
	0.01848	0.9792
	0.02079	1.09894
	0.0231	1.21793
	0.02541	1.33619
	0.02772	1.45368
	0.03003	1.57038
	0.03234	1.68625
	0.03465	1.80122
	0.03696	1.91516
	0.03927	2.02795
	0.04158	2.13941
	0.04389	2.24931
	0.0462	2.35741
	0.04851	2.46341
	0.05082	2.56698
	0.05313	2.66778
	0.05544	2.76544
	0.05775	2.85958
	0.06006	2.9498
	0.06237	3.03573
	0.06468	3.11701
	0.06699	3.19333
	0.0693	3.2644
	0.07161	3.32998
	0.07392	3.3899
	0.07623	3.44403
	0.07854	3.49232
	0.08085	3.53474
	0.08316	3.57071
	0.08547	3.52968
	0.08778	3.48865
	0.09009	3.4478
	0.0924	3.40732
	0.09471	3.36738
	0.09702	3.32816
	0.09932	3.28982
	0.10164	3.25256
	0.10395	3.28748
	0.10626	3.34325
	0.10856	3.39491
	0.11088	3.44242
	0.11318	3.48571
	0.1155	3.52471
	--	--
	0.1155	3.52471
	0.11734	3.51455
	0.11919	3.50764
	0.12104	3.50351
	0.12288	3.50172
	0.12473	3.50189
	0.12658	3.50369
	0.12842	3.50689
	0.13027	3.51128
	0.13212	3.51673
	0.13396	3.5231
	0.13581	3.53029
	0.13766	3.5382
	0.1395	3.54676
	0.14135	3.55587
	0.1432	3.56545
	0.14504	3.57541
	0.14689	3.58565
	0.14874	3.59608
	0.15058	3.60657
	0.15243	3.61701
	0.15428	3.62727
	0.15612	3.6372
	0.15797	3.64665
	0.15982	3.65546
	0.16167	3.66348
	0.16351	3.67054
	0.16536	3.67649
	0.1672	3.68121
	0.16905	3.68462
	0.1709	3.68668
	0.17275	3.68741
	0.17459	3.68691
	0.17644	3.68536
	0.17829	3.683
	0.18013	3.68013
	0.18198	3.67706
	0.18383	3.67414
	0.18567	3.67168
	0.18752	3.66994
	0.18937	3.66913
	0.19121	3.66935
	0.19306	3.6706
	0.19491	3.67274
	0.19675	3.67548
	0.1986	3.67835
	0.20045	3.68065
	0.20229	3.68149
	0.20414	3.67978
	0.20599	3.67431
	0.20783	3.6639
	--	--
	0.20783	3.6639
	0.20971	3.69736
	0.21159	3.72735
	0.21347	3.75213
	0.21535	3.76995
	0.21723	3.77959
	0.2191	3.78094
	0.22098	3.77504
	0.22286	3.76364
	0.22474	3.74858
	0.22662	3.73141
	0.2285	3.71329
	0.23037	3.69502
	0.23225	3.6771
	0.23413	3.65984
	0.23601	3.64342
	0.23789	3.6279
	0.23977	3.61328
	0.24164	3.59954
	0.24352	3.5866
	0.2454	3.57436
	0.24728	3.56273
	0.24916	3.55155
	0.25104	3.54067
	0.25291	3.52988
	0.25479	3.51895
	0.25667	3.50752
	0.25855	3.49517
	0.26043	3.48133
	0.26231	3.4653
	0.26418	3.44644
	0.26606	3.4243
	0.26794	3.39877
	0.26982	3.37001
	0.2717	3.33827
	0.27358	3.30382
	0.27545	3.267
	0.27733	3.22822
	0.27921	3.18803
	0.28109	3.14706
	0.28297	3.10605
	0.28485	3.06575
	0.28672	3.02692
	0.2886	2.99031
	0.29048	2.9566
	0.29236	2.92638
	0.29424	2.9001
	0.29611	2.87804
	0.29799	2.86026
	0.29987	2.84663
	0.30175	2.83683
	--	--
	0.30175	2.83683
	0.30403	2.85054
	0.30632	2.86254
	0.3086	2.87331
	0.31089	2.88311
	0.31317	2.89205
	0.31545	2.90005
	0.31774	2.90695
	0.32002	2.91257
	0.32231	2.91686
	0.32459	2.92009
	0.32688	2.92325
	0.32916	2.92803
	0.33145	2.93607
	0.33373	2.94753
	0.33601	2.96082
	0.3383	2.97365
	0.34058	2.98366
	0.34287	2.9885
	0.34515	2.98579
	0.34744	2.97346
	0.34972	2.95029
	0.35201	2.9162
	0.35429	2.87199
	0.35657	2.81872
	0.35886	2.75739
	0.36114	2.68886
	0.36343	2.61381
	0.36571	2.53283
	0.368	2.44645
	0.37028	2.35514
	0.37256	2.25934
	0.37485	2.15947
	0.37713	2.05593
	0.37942	1.94908
	0.3817	1.83926
	0.38399	1.72678
	0.38627	1.61194
	0.38855	1.49499
	0.39084	1.3762
	0.39312	1.25577
	0.39541	1.13393
	0.39769	1.01084
	0.39998	0.88668
	0.40226	0.76162
	0.40454	0.6358
	0.40683	0.50936
	0.40911	0.38242
	0.4114	0.25511
	0.41368	0.12751
	0.41597	-0.00588
	--	--
	0.41597	-0.00605
	0.41877	0.15604
	0.42157	0.31178
	0.42437	0.46783
	0.42717	0.62423
	0.42998	0.7811
	0.43278	0.93856
	0.43558	1.09672
	0.43838	1.25555
	0.44118	1.41334
	0.44398	1.56177
	0.44679	1.70551
	0.44959	1.8456
	0.45239	1.98175
	0.45519	2.11353
	0.45799	2.24044
	0.46079	2.36193
	0.4636	2.47739
	0.4664	2.58613
	0.4692	2.6874
	0.472	2.78042
	0.4748	2.86434
	0.4776	2.93833
	0.48041	3.04603
	0.48321	3.19603
	0.48601	3.31313
	0.48881	3.30014
	0.49161	3.28887
	0.49441	3.27884
	0.49722	3.26882
	0.50002	3.25754
	0.50282	3.24441
	0.50562	3.22971
	0.50842	3.21428
	0.51122	3.19936
	0.51403	3.18639
	0.51683	3.17717
	0.51963	3.17445
	0.52243	3.18273
	0.52523	3.20848
	0.52804	3.25633
	0.53084	3.32358
	0.53364	3.40273
	0.53644	3.4871
	0.53924	3.57222
	0.54204	3.65516
	0.54485	3.7337
	0.54765	3.80593
	0.55045	3.86993
	0.55325	3.92363
	0.55605	3.89832
	--	--
	0.55605	3.89832
	0.557	3.89865
	0.55795	3.89964
	0.55889	3.90121
	0.55984	3.90326
	0.56079	3.90566
	0.56173	3.90827
	0.56268	3.91094
	0.56363	3.91358
	0.56457	3.91609
	0.56552	3.91844
	0.56647	3.92059
	0.56742	3.92257
	0.56836	3.92436
	0.56931	3.92599
	0.57026	3.92747
	0.5712	3.92881
	0.57215	3.92999
	0.5731	3.93102
	0.57404	3.93188
	0.57499	3.93256
	0.57594	3.93304
	0.57688	3.93327
	0.57783	3.93324
	0.57878	3.93288
	0.57973	3.93215
	0.58067	3.931
	0.58162	3.92934
	0.58257	3.92711
	0.58351	3.92421
	0.58446	3.92057
	0.58541	3.91608
	0.58635	3.91066
	0.5873	3.90421
	0.58825	3.89668
	0.5892	3.888
	0.59014	3.87815
	0.59109	3.86712
	0.59204	3.85497
	0.59298	3.84174
	0.59393	3.82756
	0.59488	3.81252
	0.59583	3.79679
	0.59677	3.7805
	0.59772	3.76382
	0.59867	3.7469
	0.59961	3.7299
	0.60056	3.71296
	0.60151	3.69623
	0.60245	3.67983
	0.6034	3.6639
	--	--
	0.6034	3.6639
	0.60435	3.67983
	0.6053	3.69623
	0.60624	3.71296
	0.60719	3.7299
	0.60814	3.7469
	0.60908	3.76382
	0.61003	3.7805
	0.61098	3.79679
	0.61192	3.81252
	0.61287	3.82756
	0.61382	3.84174
	0.61477	3.85497
	0.61571	3.86712
	0.61666	3.87814
	0.61761	3.888
	0.61855	3.89668
	0.6195	3.90421
	0.62045	3.91066
	0.62139	3.91608
	0.62234	3.92057
	0.62329	3.92421
	0.62423	3.92711
	0.62518	3.92934
	0.62613	3.931
	0.62708	3.93215
	0.62802	3.93288
	0.62897	3.93324
	0.62992	3.93327
	0.63086	3.93304
	0.63181	3.93256
	0.63276	3.93188
	0.6337	3.93102
	0.63465	3.92999
	0.6356	3.92881
	0.63655	3.92747
	0.63749	3.92599
	0.63844	3.92436
	0.63939	3.92257
	0.64033	3.92059
	0.64128	3.91844
	0.64223	3.91609
	0.64318	3.91358
	0.64412	3.91094
	0.64507	3.90827
	0.64602	3.90566
	0.64696	3.90326
	0.64791	3.90121
	0.64886	3.89964
	0.6498	3.89866
	0.65075	3.89832
	--	--
	0.65075	3.89832
	0.65167	3.88853
	0.6526	3.87871
	0.65352	3.86889
	0.65444	3.85908
	0.65537	3.8493
	0.65629	3.83958
	0.65721	3.82993
	0.65814	3.82037
	0.65906	3.81089
	0.65998	3.80153
	0.66091	3.79228
	0.66183	3.78316
	0.66275	3.77417
	0.66368	3.76532
	0.6646	3.75663
	0.66553	3.74809
	0.66645	3.73971
	0.66737	3.73151
	0.66829	3.72348
	0.66922	3.71563
	0.67014	3.70797
	0.67107	3.70051
	0.67199	3.69324
	0.67291	3.68619
	0.67383	3.67934
	0.67476	3.67271
	0.67568	3.6663
	0.67661	3.66012
	0.67753	3.65417
	0.67845	3.64846
	0.67938	3.64299
	0.6803	3.63776
	0.68122	3.6328
	0.68215	3.62808
	0.68307	3.62363
	0.68399	3.61944
	0.68492	3.61552
	0.68584	3.61188
	0.68676	3.60851
	0.68769	3.60542
	0.68861	3.60262
	0.68953	3.6001
	0.69046	3.59787
	0.69138	3.59594
	0.6923	3.59429
	0.69323	3.59295
	0.69415	3.5919
	0.69507	3.59115
	0.696	3.5907
	0.69692	3.59055
	--	--
	0.69692	3.59055
	0.69956	3.58824
	0.70221	3.5813
	0.70486	3.56971
	0.7075	3.55347
	0.71015	3.53259
	0.71279	3.50716
	0.71544	3.4773
	0.71808	3.44316
	0.72073	3.42662
	0.72337	3.44258
	0.72602	3.45641
	0.72866	3.46735
	0.73131	3.47463
	0.73395	3.47756
	0.7366	3.47551
	0.73924	3.46795
	0.74189	3.45446
	0.74453	3.43474
	0.74718	3.40854
	0.74982	3.37566
	0.75247	3.33584
	0.75511	3.28874
	0.75776	3.23393
	0.7604	3.17111
	0.76305	3.10058
	0.76569	3.02347
	0.76834	2.94136
	0.77098	2.85529
	0.77363	2.76547
	0.77628	2.67165
	0.77892	2.57347
	0.78156	2.47071
	0.78421	2.36331
	0.78685	2.25129
	0.7895	2.13476
	0.79215	2.01387
	0.79479	1.88882
	0.79744	1.7598
	0.80008	1.62705
	0.80273	1.49081
	0.80537	1.35134
	0.80802	1.20891
	0.81066	1.06381
	0.81331	0.91634
	0.81595	0.76681
	0.8186	0.61555
	0.82124	0.46288
	0.82389	0.30764
	0.82653	0.15395
	0.82918	-0.00623
	--	--
	--	--
	0	-0.00565
	0.00231	0.20924
	0.00462	0.4185
	0.00693	0.62748
	0.00924	0.83609
	0.01155	1.0442
	0.01386	1.25168
	0.01617	1.45839
	0.01848	1.66419
	0.02079	1.8689
	0.0231	2.07236
	0.02541	2.27433
	0.02772	2.47455
	0.03003	2.67267
	0.03234	2.86821
	0.03465	3.06043
	0.03696	3.24814
	0.03927	3.36965
	0.04158	3.34408
	0.04389	3.31789
	0.0462	3.29121
	0.04851	3.26422
	0.05082	3.23706
	0.05313	3.2099
	0.05544	3.18292
	0.05775	3.1563
	0.06006	3.13022
	0.06237	3.10487
	0.06468	3.11701
	0.06699	3.19333
	0.0693	3.2644
	0.07161	3.32998
	0.07392	3.3899
	0.07623	3.44403
	0.07854	3.49232
	0.08085	3.53474
	0.08316	3.57131
	0.08547	3.6021
	0.08778	3.62719
	0.09009	3.64669
	0.0924	3.66071
	0.09471	3.66936
	0.09702	3.67277
	0.09932	3.67107
	0.10164	3.66435
	0.10395	3.65274
	0.10626	3.63634
	0.10856	3.61525
	0.11088	3.58956
	0.11318	3.55935
	0.1155	3.52471
	--	--
	0.1155	3.52471
	0.11734	3.53854
	0.11919	3.55637
	0.12104	3.57834
	0.12288	3.60445
	0.12473	3.63455
	0.12658	3.66837
	0.12842	3.7056
	0.13027	3.74587
	0.13212	3.78877
	0.13396	3.8339
	0.13581	3.88082
	0.13766	3.92906
	0.1395	3.97815
	0.14135	4.02757
	0.1432	4.07676
	0.14504	4.12513
	0.14689	4.17206
	0.14874	4.21688
	0.15058	4.25893
	0.15243	4.29754
	0.15428	4.33211
	0.15612	4.36214
	0.15797	4.3873
	0.15982	4.40747
	0.16167	4.42278
	0.16351	4.43364
	0.16536	4.44067
	0.1672	4.44466
	0.16905	4.44646
	0.1709	4.44695
	0.17275	4.44693
	0.17459	4.44708
	0.17644	4.44792
	0.17829	4.44984
	0.18013	4.45303
	0.18198	4.45759
	0.18383	4.46345
	0.18567	4.47048
	0.18752	4.47843
	0.18937	4.48698
	0.19121	4.49574
	0.19306	4.50419
	0.19491	4.51167
	0.19675	4.51726
	0.1986	4.51966
	0.20045	4.51711
	0.20229	4.50763
	0.20414	4.49039
	0.20599	4.46747
	0.20783	4.44337
	--	--
	0.20783	4.44337
	0.20971	4.4101
	0.21159	4.38077
	0.21347	4.35914
	0.21535	4.34767
	0.21723	4.34722
	0.2191	4.35593
	0.22098	4.36482
	0.22286	4.35237
	0.22474	4.32186
	0.22662	4.2858
	0.2285	4.24755
	0.23037	4.20813
	0.23225	4.16804
	0.23413	4.12759
	0.23601	4.087
	0.23789	4.04647
	0.23977	4.00615
[truncated: 12,070 more rows]

[truncated: 15 more sheets: Fig. S3b, Fig. S4a, Fig. S4b, Fig. S4c, Fig. S4d, Fig. S6c, Fig. S6d, Fig S7g, Fig. S8a, Fig. S8c, Fig. S11a, Fig. S11b, Fig. S15b, Fig. S16b, Fig. S17b]
